# Supplementary material for: Bis(2-methyl-1H-benzimidazol-3-ium) naphthalene-1,5-disulfonate
Source: Acta Crystallogr Sect E Struct Rep Online. 2012 Sep 22;68(Pt 10):o2964. doi: 10.1107/S1600536812039396 (PMC3470333; doi:10.1107/S1600536812039396)
Supplement: Supplementary file 1 [file e-68-o2964-sup1.cif]

##############################################################################
#                                                                            #
# This CIF contains the data in a paper accepted for publication in          #
# Acta Crystallographica Section E. It conforms to the requirements of       #
# Notes for Authors for Acta Crystallographica Section E, and has been       #
# peer reviewed under the auspices of the IUCr Commission on Journals.       #
#                                                                            #
# Full details of the Crystallographic Information File format               #
# are given in the paper "The Crystallographic Information File (CIF):       #
# a New Standard Archive File for Crystallography" by S. R. Hall, F. H.      #
# Allen and I. D. Brown [Acta Cryst. (1991), A47, 655-685].                  #
#                                                                            #
# The current version of the core CIF dictionary is obtainable from          #
# ftp://ftp.iucr.org/pub/cif_core.dic.                                       #
#                                                                            #
# Software is freely available for graphical display of the structure(s)     #
# in this CIF. For information consult the CIF software page                 #
# http://www.iucr.org/resources/cif/software.                                #
#                                                                            #
# This file may be used for bona fide research purposes within the           #
# scientific community so long as proper attribution is given to the journal # 
# article from which it was obtained.                                        #
#                                                                            #
##############################################################################
data_global
_audit_creation_method     'form.cif (version 2.0)'
_journal_data_validation_number     ?
_journal_date_recd_electronic     2012-09-06
_journal_date_accepted     2012-09-15
_journal_name_full     'Acta Crystallographica, Section E'
_journal_year     2012
_journal_volume     68
_journal_issue     10
_journal_page_first     o2964
_journal_page_last     o2964
_journal_paper_category     QO
_journal_paper_doi     10.1107/S1600536812039396
_journal_coeditor_code     LH5531
_publ_contact_author_name     'Shou-Wen Jin'
_publ_contact_author_address
;
Tianmu College of ZheJiang A & F University
Lin'An 311300
People's Republic of China
;
_publ_contact_author_email     shouwenjin@yahoo.cn
_publ_contact_author_fax     '0086-571-63746755'
_publ_contact_author_phone     '0086-571-63746755'
_publ_section_title
;
Bis(2-methyl-1<i>H</i>-benzimidazol-3-ium) naphthalene-1,5-disulfonate
;
loop_
    _publ_author_name
    _publ_author_address
    'Shuai-Shuai Wei'
;
Tianmu College of ZheJiang A & F University
Lin'An 311300
People's Republic of China
;
    'Shou-Wen Jin'
;
Tianmu College of ZheJiang A & F University
Lin'An 311300
People's Republic of China
;
    'Qiong Dong'
;
Faculty of Science
ZheJiang A & F University
Lin'An 311300
People's Republic of China
;
    'Xin-Chao Cao'
;
Tianmu College of ZheJiang A & F University
Lin'An 311300
People's Republic of China
;
    'Ze-Yun Yu'
;
Tianmu College of ZheJiang A & F University
Lin'An 311300
People's Republic of China
;
data_I
_audit_creation_method     SHELXL97
_chemical_name_systematic
;
Bis(2-methyl-1<i>H</i>-benzimidazol-3-ium) naphthalene-1,5-disulfonate
;
_chemical_name_common     ?
_chemical_formula_moiety     '2(C8 H9 N2), C10 H6 O6 S2'
_chemical_formula_sum     'C26 H24 N4 O6 S2'
_chemical_formula_iupac     '2C8 H9 N2 + , C10 H6 O6 S2 2-'
_chemical_formula_weight     552.61
_chemical_melting_point     ?
_symmetry_cell_setting     triclinic
_symmetry_space_group_name_H-M     'P -1'
_symmetry_space_group_name_Hall     '-P 1'
loop_
    _symmetry_equiv_pos_as_xyz
    'x, y, z'
    '-x, -y, -z'
_cell_length_a     8.0360(7)
_cell_length_b     9.3969(8)
_cell_length_c     9.5101(9)
_cell_angle_alpha     105.7890(10)
_cell_angle_beta     103.3030(10)
_cell_angle_gamma     106.497(2)
_cell_volume     624.75(10)
_cell_formula_units_Z     1
_cell_measurement_reflns_used     1471
_cell_measurement_theta_min     2.361
_cell_measurement_theta_max     28.022
_cell_measurement_temperature     298(2)
_exptl_crystal_description     block
_exptl_crystal_colour     colourless
_exptl_crystal_size_max     0.45
_exptl_crystal_size_mid     0.41
_exptl_crystal_size_min     0.19
_exptl_crystal_density_diffrn     1.469
_exptl_crystal_density_meas     ?
_exptl_crystal_density_method     'not measured'
_exptl_crystal_F_000     288
_exptl_absorpt_coefficient_mu     0.264
_exptl_absorpt_correction_type     multi-scan
_exptl_absorpt_process_details     '(SADABS; Bruker, 2002)'
_exptl_absorpt_correction_T_min     0.888
_exptl_absorpt_correction_T_max     0.951
_exptl_special_details
;
;
_diffrn_ambient_temperature     298(2)
_diffrn_radiation_type     MoK\a
_diffrn_radiation_wavelength     0.71073
_diffrn_radiation_source     'fine-focus sealed tube'
_diffrn_radiation_monochromator     graphite
_diffrn_measurement_device_type     'Bruker SMART CCD'
_diffrn_measurement_method     '\f and \w'
_diffrn_detector_area_resol_mean     ?
_diffrn_reflns_number     3137
_diffrn_reflns_av_R_equivalents     0.0297
_diffrn_reflns_av_sigmaI/netI     0.0529
_diffrn_reflns_theta_min     2.36
_diffrn_reflns_theta_max     25.01
_diffrn_reflns_theta_full     25.01
_diffrn_measured_fraction_theta_max     0.982
_diffrn_measured_fraction_theta_full     0.982
_diffrn_reflns_limit_h_min     -9
_diffrn_reflns_limit_h_max     9
_diffrn_reflns_limit_k_min     -8
_diffrn_reflns_limit_k_max     11
_diffrn_reflns_limit_l_min     -10
_diffrn_reflns_limit_l_max     11
_diffrn_standards_number     ?
_diffrn_standards_interval_count     ?
_diffrn_standards_interval_time     ?
_diffrn_standards_decay_%     ?
_refine_special_details
;
Refinement of <i>F</i>^2^ against ALL reflections. The weighted <i>R</i>-factor
<i>wR</i> and goodness of fit <i>S</i> are based on <i>F</i>^2^, conventional
<i>R</i>-factors <i>R</i> are based on <i>F</i>, with <i>F</i> set to zero for
negative <i>F</i>^2^. The threshold expression of <i>F</i>^2^ >
\s(<i>F</i>^2^) is used only for calculating <i>R</i>-factors(gt) <i>etc</i>.
and is not relevant to the choice of reflections for refinement.
<i>R</i>-factors based on <i>F</i>^2^ are statistically about twice as large
as those based on <i>F</i>, and <i>R</i>-factors based on ALL data will be
even larger.
;
_reflns_number_total     2169
_reflns_number_gt     1694
_reflns_threshold_expression     I>2\s(I)
_refine_ls_structure_factor_coef     Fsqd
_refine_ls_matrix_type     full
_refine_ls_R_factor_all     0.0570
_refine_ls_R_factor_gt     0.0427
_refine_ls_wR_factor_gt     0.1082
_refine_ls_wR_factor_ref     0.1191
_refine_ls_goodness_of_fit_ref     1.048
_refine_ls_restrained_S_all     1.048
_refine_ls_number_reflns     2169
_refine_ls_number_parameters     173
_refine_ls_number_restraints     0
_refine_ls_hydrogen_treatment     constr
_refine_ls_weighting_scheme     calc
_refine_ls_weighting_details
       'calc w = 1/[\s^2^(Fo^2^)+(0.0583P)^2^+0.1477P] where P=(Fo^2^+2Fc^2^)/3'
_atom_sites_solution_hydrogens     geom
_atom_sites_solution_primary     direct
_atom_sites_solution_secondary     difmap
_refine_ls_shift/su_max     0.000
_refine_ls_shift/su_mean     0.000
_refine_diff_density_max     0.276
_refine_diff_density_min     -0.372
_refine_ls_extinction_method     'SHELXL97 (Sheldrick, 2008)'
_refine_ls_extinction_coef     0.043(6)
_refine_ls_extinction_expression
                                  'Fc^*^=kFc[1+0.001xFc^2^\l^3^/sin(2\q)]^-1/4^'
loop_
    _atom_type_symbol
    _atom_type_description
    _atom_type_scat_dispersion_real
    _atom_type_scat_dispersion_imag
    _atom_type_scat_source
    'C' 'C' 0.0033 0.0016
                         'International Tables Vol C Tables 4.2.6.8 and 6.1.1.4'
    'H' 'H' 0.0000 0.0000
                         'International Tables Vol C Tables 4.2.6.8 and 6.1.1.4'
    'N' 'N' 0.0061 0.0033
                         'International Tables Vol C Tables 4.2.6.8 and 6.1.1.4'
    'O' 'O' 0.0106 0.0060
                         'International Tables Vol C Tables 4.2.6.8 and 6.1.1.4'
    'S' 'S' 0.1246 0.1234
                         'International Tables Vol C Tables 4.2.6.8 and 6.1.1.4'
_computing_data_collection     'SMART (Bruker, 2002)'
_computing_cell_refinement     'SAINT (Bruker, 2002)'
_computing_data_reduction     'SAINT (Bruker, 2002)'
_computing_structure_solution     'SHELXS97 (Sheldrick, 2008)'
_computing_structure_refinement     'SHELXL97 (Sheldrick, 2008)'
_computing_molecular_graphics     'PLATON (Spek, 2009)'
_computing_publication_material     'SHELXTL (Sheldrick, 2008)'
loop_
    _atom_site_type_symbol
    _atom_site_label
    _atom_site_fract_x
    _atom_site_fract_y
    _atom_site_fract_z
    _atom_site_U_iso_or_equiv
    _atom_site_adp_type
    _atom_site_calc_flag
    _atom_site_refinement_flags
    _atom_site_occupancy
    _atom_site_symmetry_multiplicity
    _atom_site_disorder_assembly
    _atom_site_disorder_group
    N N1 0.2089(3) 0.0991(2) -0.0901(2) 0.0390(5) Uani d . 1 1 . .
    H H1 0.1838 0.1027 -0.1817 0.047 Uiso calc R 1 1 . .
    N N2 0.2562(3) 0.1632(2) 0.1561(2) 0.0404(5) Uani d . 1 1 . .
    H H2 0.2664 0.2148 0.2495 0.048 Uiso calc R 1 1 . .
    O O1 0.3057(3) 0.2484(2) 0.4604(2) 0.0530(6) Uani d . 1 1 . .
    O O2 0.1946(3) 0.1418(2) 0.6381(2) 0.0447(5) Uani d . 1 1 . .
    O O3 0.4010(3) 0.4162(2) 0.7288(2) 0.0524(5) Uani d . 1 1 . .
    S S1 0.25771(8) 0.28337(7) 0.60043(6) 0.0330(2) Uani d . 1 1 . .
    C C1 0.2166(4) 0.2092(3) 0.0356(3) 0.0383(6) Uani d . 1 1 . .
    C C2 0.2784(3) 0.0185(3) 0.1067(3) 0.0354(6) Uani d . 1 1 . .
    C C3 0.2475(3) -0.0230(3) -0.0511(3) 0.0354(6) Uani d . 1 1 . .
    C C4 0.2607(4) -0.1614(3) -0.1376(3) 0.0436(7) Uani d . 1 1 . .
    H H4 0.2379 -0.1902 -0.2438 0.052 Uiso calc R 1 1 . .
    C C5 0.3095(4) -0.2543(3) -0.0584(3) 0.0495(7) Uani d . 1 1 . .
    H H5 0.3195 -0.3484 -0.1125 0.059 Uiso calc R 1 1 . .
    C C6 0.3443(4) -0.2105(3) 0.1010(3) 0.0497(7) Uani d . 1 1 . .
    H H6 0.3796 -0.2751 0.1506 0.060 Uiso calc R 1 1 . .
    C C7 0.3281(4) -0.0747(3) 0.1870(3) 0.0455(7) Uani d . 1 1 . .
    H H7 0.3493 -0.0467 0.2929 0.055 Uiso calc R 1 1 . .
    C C8 0.1861(4) 0.3582(3) 0.0410(4) 0.0552(8) Uani d . 1 1 . .
    H H8A 0.1993 0.4176 0.1452 0.083 Uiso calc PR 0.50 1 . .
    H H8B 0.0643 0.3332 -0.0263 0.083 Uiso calc PR 0.50 1 . .
    H H8C 0.2749 0.4206 0.0077 0.083 Uiso calc PR 0.50 1 . .
    H H8D 0.1597 0.3633 -0.0608 0.083 Uiso calc PR 0.50 1 . .
    H H8E 0.2947 0.4477 0.1106 0.083 Uiso calc PR 0.50 1 . .
    H H8F 0.0841 0.3603 0.0767 0.083 Uiso calc PR 0.50 1 . .
    C C9 -0.0943(3) 0.2568(3) 0.5733(3) 0.0356(6) Uani d . 1 1 . .
    H H9 -0.1013 0.1681 0.6009 0.043 Uiso calc R 1 1 . .
    C C10 0.0652(3) 0.3429(3) 0.5591(2) 0.0284(5) Uani d . 1 1 . .
    C C11 0.0793(3) 0.4782(3) 0.5137(2) 0.0275(5) Uani d . 1 1 . .
    C C12 0.2405(3) 0.5702(3) 0.4963(3) 0.0336(6) Uani d . 1 1 . .
    H H12 0.3438 0.5427 0.5143 0.040 Uiso calc R 1 1 . .
    C C13 0.2477(3) 0.6986(3) 0.4535(3) 0.0388(6) Uani d . 1 1 . .
    H H13 0.3552 0.7570 0.4421 0.047 Uiso calc R 1 1 . .
loop_
    _atom_site_aniso_label
    _atom_site_aniso_U_11
    _atom_site_aniso_U_22
    _atom_site_aniso_U_33
    _atom_site_aniso_U_12
    _atom_site_aniso_U_13
    _atom_site_aniso_U_23
    N1 0.0449(13) 0.0439(13) 0.0288(11) 0.0159(11) 0.0095(10) 0.0171(10)
    N2 0.0476(14) 0.0419(13) 0.0294(11) 0.0160(11) 0.0130(10) 0.0101(10)
    O1 0.0700(14) 0.0829(15) 0.0407(11) 0.0547(12) 0.0338(10) 0.0335(10)
    O2 0.0573(12) 0.0481(11) 0.0447(10) 0.0312(10) 0.0162(9) 0.0290(9)
    O3 0.0407(11) 0.0512(12) 0.0517(12) 0.0217(10) -0.0051(9) 0.0104(9)
    S1 0.0378(4) 0.0441(4) 0.0266(3) 0.0251(3) 0.0108(3) 0.0166(3)
    C1 0.0355(14) 0.0395(15) 0.0375(14) 0.0113(12) 0.0089(11) 0.0155(12)
    C2 0.0355(14) 0.0385(14) 0.0301(13) 0.0099(11) 0.0107(11) 0.0136(11)
    C3 0.0368(14) 0.0395(14) 0.0319(13) 0.0130(12) 0.0118(11) 0.0166(11)
    C4 0.0476(17) 0.0448(16) 0.0327(13) 0.0148(13) 0.0114(12) 0.0095(12)
    C5 0.0500(17) 0.0393(16) 0.0580(18) 0.0182(14) 0.0170(15) 0.0149(14)
    C6 0.0512(18) 0.0452(17) 0.0570(18) 0.0174(14) 0.0127(14) 0.0298(15)
    C7 0.0518(17) 0.0488(17) 0.0369(14) 0.0144(14) 0.0125(13) 0.0235(13)
    C8 0.0558(19) 0.0448(17) 0.0609(19) 0.0220(15) 0.0107(16) 0.0169(15)
    C9 0.0424(15) 0.0397(14) 0.0350(13) 0.0185(12) 0.0167(12) 0.0221(12)
    C10 0.0315(13) 0.0366(13) 0.0225(11) 0.0181(11) 0.0092(10) 0.0126(10)
    C11 0.0318(13) 0.0336(13) 0.0214(11) 0.0162(11) 0.0100(10) 0.0112(10)
    C12 0.0286(13) 0.0467(15) 0.0353(13) 0.0211(12) 0.0137(11) 0.0194(12)
    C13 0.0329(14) 0.0477(15) 0.0463(15) 0.0160(12) 0.0194(12) 0.0261(13)
_geom_special_details
;
All e.s.d.'s (except the e.s.d. in the dihedral angle between two l.s. planes)
are estimated using the full covariance matrix. The cell e.s.d.'s are taken
into account individually in the estimation of e.s.d.'s in distances, angles
and torsion angles; correlations between e.s.d.'s in cell parameters are only
used when they are defined by crystal symmetry. An approximate (isotropic)
treatment of cell e.s.d.'s is used for estimating e.s.d.'s involving l.s.
planes.
;
loop_
    _geom_bond_atom_site_label_1
    _geom_bond_atom_site_label_2
    _geom_bond_site_symmetry_2
    _geom_bond_distance
    _geom_bond_publ_flag
    N1 C1 . 1.327(3) ?
    N1 C3 . 1.390(3) ?
    N1 H1 . 0.8600 ?
    N2 C1 . 1.335(3) ?
    N2 C2 . 1.389(3) ?
    N2 H2 . 0.8600 ?
    O1 S1 . 1.4491(17) ?
    O2 S1 . 1.4543(17) ?
    O3 S1 . 1.4427(19) ?
    S1 C10 . 1.786(2) ?
    C1 C8 . 1.478(4) ?
    C2 C3 . 1.386(3) ?
    C2 C7 . 1.390(4) ?
    C3 C4 . 1.384(3) ?
    C4 C5 . 1.378(4) ?
    C4 H4 . 0.9300 ?
    C5 C6 . 1.395(4) ?
    C5 H5 . 0.9300 ?
    C6 C7 . 1.375(4) ?
    C6 H6 . 0.9300 ?
    C7 H7 . 0.9300 ?
    C8 H8A . 0.9600 ?
    C8 H8B . 0.9600 ?
    C8 H8C . 0.9600 ?
    C8 H8D . 0.9600 ?
    C8 H8E . 0.9600 ?
    C8 H8F . 0.9600 ?
    C9 C10 . 1.366(3) ?
    C9 C13 2_566 1.403(4) ?
    C9 H9 . 0.9300 ?
    C10 C11 . 1.433(3) ?
    C11 C12 . 1.413(3) ?
    C11 C11 2_566 1.436(4) ?
    C12 C13 . 1.365(3) ?
    C12 H12 . 0.9300 ?
    C13 C9 2_566 1.403(4) ?
    C13 H13 . 0.9300 ?
loop_
    _geom_angle_atom_site_label_1
    _geom_angle_atom_site_label_2
    _geom_angle_atom_site_label_3
    _geom_angle_site_symmetry_1
    _geom_angle_site_symmetry_3
    _geom_angle
    _geom_angle_publ_flag
    C1 N1 C3 . . 109.56(19) ?
    C1 N1 H1 . . 125.2 ?
    C3 N1 H1 . . 125.2 ?
    C1 N2 C2 . . 109.1(2) ?
    C1 N2 H2 . . 125.5 ?
    C2 N2 H2 . . 125.5 ?
    O3 S1 O1 . . 112.92(13) ?
    O3 S1 O2 . . 113.16(11) ?
    O1 S1 O2 . . 111.54(11) ?
    O3 S1 C10 . . 106.00(11) ?
    O1 S1 C10 . . 106.50(10) ?
    O2 S1 C10 . . 106.07(11) ?
    N1 C1 N2 . . 108.8(2) ?
    N1 C1 C8 . . 125.5(2) ?
    N2 C1 C8 . . 125.7(2) ?
    C3 C2 N2 . . 106.4(2) ?
    C3 C2 C7 . . 121.8(2) ?
    N2 C2 C7 . . 131.7(2) ?
    C4 C3 C2 . . 121.7(2) ?
    C4 C3 N1 . . 132.2(2) ?
    C2 C3 N1 . . 106.1(2) ?
    C5 C4 C3 . . 116.6(2) ?
    C5 C4 H4 . . 121.7 ?
    C3 C4 H4 . . 121.7 ?
    C4 C5 C6 . . 121.5(3) ?
    C4 C5 H5 . . 119.2 ?
    C6 C5 H5 . . 119.2 ?
    C7 C6 C5 . . 122.0(3) ?
    C7 C6 H6 . . 119.0 ?
    C5 C6 H6 . . 119.0 ?
    C6 C7 C2 . . 116.2(2) ?
    C6 C7 H7 . . 121.9 ?
    C2 C7 H7 . . 121.9 ?
    C1 C8 H8A . . 109.5 ?
    C1 C8 H8B . . 109.5 ?
    H8A C8 H8B . . 109.5 ?
    C1 C8 H8C . . 109.5 ?
    H8A C8 H8C . . 109.5 ?
    H8B C8 H8C . . 109.5 ?
    C1 C8 H8D . . 109.5 ?
    H8A C8 H8D . . 141.1 ?
    H8B C8 H8D . . 56.3 ?
    H8C C8 H8D . . 56.3 ?
    C1 C8 H8E . . 109.5 ?
    H8A C8 H8E . . 56.3 ?
    H8B C8 H8E . . 141.1 ?
    H8C C8 H8E . . 56.3 ?
    H8D C8 H8E . . 109.5 ?
    C1 C8 H8F . . 109.5 ?
    H8A C8 H8F . . 56.3 ?
    H8B C8 H8F . . 56.3 ?
    H8C C8 H8F . . 141.1 ?
    H8D C8 H8F . . 109.5 ?
    H8E C8 H8F . . 109.5 ?
    C10 C9 C13 . 2_566 120.3(2) ?
    C10 C9 H9 . . 119.8 ?
    C13 C9 H9 2_566 . 119.8 ?
    C9 C10 C11 . . 121.2(2) ?
    C9 C10 S1 . . 118.13(18) ?
    C11 C10 S1 . . 120.63(17) ?
    C12 C11 C10 . . 123.4(2) ?
    C12 C11 C11 . 2_566 118.9(2) ?
    C10 C11 C11 . 2_566 117.7(3) ?
    C13 C12 C11 . . 121.3(2) ?
    C13 C12 H12 . . 119.4 ?
    C11 C12 H12 . . 119.4 ?
    C12 C13 C9 . 2_566 120.5(2) ?
    C12 C13 H13 . . 119.7 ?
    C9 C13 H13 2_566 . 119.7 ?
loop_
    _geom_torsion_atom_site_label_1
    _geom_torsion_atom_site_label_2
    _geom_torsion_atom_site_label_3
    _geom_torsion_atom_site_label_4
    _geom_torsion_site_symmetry_1
    _geom_torsion_site_symmetry_2
    _geom_torsion_site_symmetry_3
    _geom_torsion_site_symmetry_4
    _geom_torsion
    _geom_torsion_publ_flag
    C3 N1 C1 N2 . . . . -1.0(3) ?
    C3 N1 C1 C8 . . . . 179.1(3) ?
    C2 N2 C1 N1 . . . . 1.1(3) ?
    C2 N2 C1 C8 . . . . -178.9(3) ?
    C1 N2 C2 C3 . . . . -0.9(3) ?
    C1 N2 C2 C7 . . . . 176.6(3) ?
    N2 C2 C3 C4 . . . . 179.3(2) ?
    C7 C2 C3 C4 . . . . 1.5(4) ?
    N2 C2 C3 N1 . . . . 0.3(3) ?
    C7 C2 C3 N1 . . . . -177.5(2) ?
    C1 N1 C3 C4 . . . . -178.4(3) ?
    C1 N1 C3 C2 . . . . 0.4(3) ?
    C2 C3 C4 C5 . . . . -1.2(4) ?
    N1 C3 C4 C5 . . . . 177.5(3) ?
    C3 C4 C5 C6 . . . . -0.2(4) ?
    C4 C5 C6 C7 . . . . 1.4(5) ?
    C5 C6 C7 C2 . . . . -1.2(4) ?
    C3 C2 C7 C6 . . . . -0.2(4) ?
    N2 C2 C7 C6 . . . . -177.4(3) ?
    C13 C9 C10 C11 2_566 . . . -1.3(4) ?
    C13 C9 C10 S1 2_566 . . . 178.19(18) ?
    O3 S1 C10 C9 . . . . -118.6(2) ?
    O1 S1 C10 C9 . . . . 120.9(2) ?
    O2 S1 C10 C9 . . . . 2.0(2) ?
    O3 S1 C10 C11 . . . . 60.9(2) ?
    O1 S1 C10 C11 . . . . -59.6(2) ?
    O2 S1 C10 C11 . . . . -178.54(17) ?
    C9 C10 C11 C12 . . . . -179.5(2) ?
    S1 C10 C11 C12 . . . . 1.1(3) ?
    C9 C10 C11 C11 . . . 2_566 1.1(4) ?
    S1 C10 C11 C11 . . . 2_566 -178.4(2) ?
    C10 C11 C12 C13 . . . . -179.7(2) ?
    C11 C11 C12 C13 2_566 . . . -0.2(4) ?
    C11 C12 C13 C9 . . . 2_566 0.4(4) ?
loop_
    _geom_hbond_atom_site_label_D
    _geom_hbond_atom_site_label_H
    _geom_hbond_atom_site_label_A
    _geom_hbond_site_symmetry_A
    _geom_hbond_distance_DH
    _geom_hbond_distance_HA
    _geom_hbond_distance_DA
    _geom_hbond_angle_DHA
    N1 H1 O2 1_554 0.86 1.86 2.704(3) 165
    N2 H2 O1 . 0.86 1.88 2.684(3) 155
    C8 H8E O3 2_666 0.96 2.32 3.230(4) 158
    C4 H4 Cg1 2_555 0.93 2.61 3.468(3) 154
    C4 H4 Cg2 1_544 0.93 2.61 3.468(3) 154
