# Supplementary material for: Bis(2-methyl-1H-benzimidazol-3-ium) naphthalene-1,5-disulfonate
Source: Acta Crystallogr Sect E Struct Rep Online. 2012 Sep 22;68(Pt 10):o2964. doi: 10.1107/S1600536812039396 (PMC3470333; doi:10.1107/S1600536812039396)
Supplement: Supplementary file 2 [file e-68-o2964-Isup2.hkl]

# 
# h,k,l, Fc-squared, Fo-squared, sigma(Fo-squared) and status flag 
# 
data_I
_shelx_title ' 120829k in P-1' 
_shelx_refln_list_code          4 
_shelx_F_calc_maximum      121.17 
_exptl_crystal_F_000       288.00 
_reflns_d_resolution_high  0.8405 
 
loop_ 
 _symmetry_equiv_pos_as_xyz 
 'x, y, z' 
 '-x, -y, -z' 
 
_cell_length_a     8.0360 
_cell_length_b     9.3969 
_cell_length_c     9.5101 
_cell_angle_alpha 105.789 
_cell_angle_beta  103.303 
_cell_angle_gamma 106.497 
 
_shelx_F_squared_multiplier     1.000 
 
loop_ 
 _refln_index_h 
 _refln_index_k 
 _refln_index_l 
 _refln_F_squared_calc 
 _refln_F_squared_meas 
 _refln_F_squared_sigma 
 _refln_observed_status 
   1   0   0       40.61       24.34      1.98 o 
   2   0   0    14682.05    14415.61    385.04 o 
   3   0   0      240.91      233.00      7.46 o 
   4   0   0     1029.72     1059.62     30.03 o 
   5   0   0       13.88       11.99      1.73 o 
   6   0   0      514.84      550.74     17.38 o 
   7   0   0       25.12       19.92      4.22 o 
   8   0   0       20.48        7.01      3.49 o 
  -8   1   0       15.33       14.06      3.89 o 
  -7   1   0        2.53        2.40      2.44 o 
  -6   1   0      169.49      165.62      6.65 o 
  -5   1   0      249.37      241.08      8.33 o 
  -4   1   0        2.86        1.52      1.22 o 
  -3   1   0      796.92      789.63     29.62 o 
  -2   1   0      367.80      385.17     14.78 o 
  -1   1   0     1187.00     1108.79     40.08 o 
   0   1   0      116.99      102.01      4.27 o 
   1   1   0     2217.80     1914.48     75.92 o 
   2   1   0     2509.01     2647.91    134.09 o 
   3   1   0      407.60      382.30     11.59 o 
   4   1   0      541.92      576.95     17.25 o 
   5   1   0      193.41      194.23      8.93 o 
   6   1   0        1.63        1.63      1.79 o 
   7   1   0       17.70       11.59      4.05 o 
   8   1   0        7.16        1.52      3.11 o 
  -9   2   0        0.01       -1.94      2.60 o 
  -8   2   0       59.54       62.19      5.80 o 
  -7   2   0        0.09       -1.51      1.37 o 
  -6   2   0       64.20       62.27      4.81 o 
  -5   2   0      136.31      141.68      7.43 o 
  -4   2   0     1130.41     1220.08     45.32 o 
  -3   2   0     1622.58     2003.94     72.59 o 
  -2   2   0     3445.29     3198.56    114.33 o 
  -1   2   0        0.33        0.18      0.38 o 
   0   2   0     2575.59     2698.31     86.32 o 
   1   2   0        2.86        4.84      0.54 o 
   2   2   0      213.15      199.54      7.79 o 
   3   2   0      172.38      193.33     17.72 o 
   4   2   0        0.51        0.95      0.94 o 
   5   2   0       16.96       15.90      2.15 o 
   6   2   0        1.19       -1.64      2.25 o 
   7   2   0        0.46        2.05      2.95 o 
  -9   3   0      159.90      161.36     10.37 o 
  -8   3   0        5.13       -0.47      2.41 o 
  -7   3   0      117.33      111.77      7.21 o 
  -6   3   0        3.84        2.87      1.68 o 
  -5   3   0      381.65      399.49     16.77 o 
  -4   3   0       23.88       17.51      2.25 o 
  -3   3   0     1994.34     2035.60     73.66 o 
  -2   3   0      139.89      148.66      6.53 o 
  -1   3   0        2.10        0.25      0.52 o 
   0   3   0        0.05       -0.33      0.43 o 
   1   3   0        0.12        0.61      1.06 o 
   2   3   0       48.69       42.51      1.59 o 
   3   3   0      249.64      254.37      8.71 o 
   4   3   0       86.43       80.56      8.33 o 
   5   3   0        9.60       11.30      2.35 o 
   6   3   0       37.81       41.81      5.90 o 
   7   3   0        0.07       -3.02      2.66 o 
  -8   4   0       52.66       45.46      4.24 o 
  -7   4   0        6.47        3.89      2.02 o 
  -6   4   0      145.81      143.10      7.76 o 
  -5   4   0      318.89      344.16     14.71 o 
  -4   4   0      213.26      236.13     10.45 o 
  -3   4   0      181.60      224.98      9.75 o 
  -2   4   0       33.58       34.01      2.52 o 
  -1   4   0        7.24        9.44      1.28 o 
   0   4   0      210.51      212.51      6.92 o 
   1   4   0       47.03       36.65      2.79 o 
   2   4   0      147.46      139.75      4.12 o 
   3   4   0      355.63      367.53     12.11 o 
   4   4   0        2.77        0.43      2.73 o 
   5   4   0      174.40      173.70      8.70 o 
   6   4   0       10.42        7.65      3.71 o 
  -8   5   0       26.10       25.25      3.85 o 
  -7   5   0       25.15       37.32      4.39 o 
  -6   5   0       12.68       15.97      2.89 o 
  -5   5   0      144.48      169.85      8.66 o 
  -4   5   0       12.28        8.54      1.91 o 
  -3   5   0        0.13       -0.54      0.81 o 
  -2   5   0       65.36       83.23      4.66 o 
  -1   5   0      377.49      473.54     14.08 o 
   0   5   0       14.66       11.96      1.63 o 
   1   5   0        0.54       -0.02      0.84 o 
   2   5   0       82.11       76.43      5.80 o 
   3   5   0       10.72        9.83      3.26 o 
   4   5   0        8.95       12.65      3.16 o 
   5   5   0        0.30       -1.34      2.55 o 
   6   5   0       12.07       11.95      4.34 o 
  -7   6   0        4.34        9.60      2.98 o 
  -6   6   0        7.02        5.53      2.43 o 
  -5   6   0       14.51       15.59      2.94 o 
  -4   6   0       22.04       18.57      2.82 o 
  -3   6   0        2.44       -0.05      0.96 o 
  -2   6   0       19.62       19.40      2.32 o 
  -1   6   0        0.15       -1.23      0.82 o 
   0   6   0       15.89        7.81      2.29 o 
   1   6   0      250.19      258.19     13.04 o 
   2   6   0        2.25        2.98      2.31 o 
   3   6   0       32.03       26.46      4.83 o 
   4   6   0       31.25       19.49      4.81 o 
   5   6   0        0.05       -0.84      3.18 o 
  -6   7   0      392.88      429.06     19.08 o 
  -5   7   0        1.52        2.23      1.93 o 
  -4   7   0      739.65      806.55     23.91 o 
  -3   7   0       67.90       68.71      3.79 o 
  -2   7   0      166.45      164.16      6.59 o 
  -1   7   0       53.53       51.01      3.29 o 
   0   7   0      134.71      147.09      8.96 o 
   1   7   0        1.83       -1.59      2.07 o 
   2   7   0      168.32      181.87     11.17 o 
   3   7   0       18.02       14.29      4.57 o 
   4   7   0        7.89        7.77      4.01 o 
  -8   8   0        0.31       -3.49      7.58 o 
  -7   8   0       21.77       33.11      8.14 o 
  -6   8   0        0.23       -1.25      1.74 o 
  -5   8   0       18.40       18.19      6.56 o 
  -4   8   0        8.01        9.68      2.13 o 
  -3   8   0       70.86       66.87      5.17 o 
  -2   8   0      109.84      106.23      5.30 o 
  -1   8   0       56.40       55.44      5.03 o 
   0   8   0        3.05        2.40      2.30 o 
   1   8   0        0.36       -3.05      2.20 o 
   2   8   0       61.84       64.03      6.71 o 
   3   8   0        3.02        2.79      3.90 o 
  -7   9   0        0.51        0.00      5.75 o 
  -6   9   0       71.66      104.68     10.45 o 
  -5   9   0        8.12        4.72      3.06 o 
  -4   9   0       19.78       20.33      3.03 o 
  -3   9   0        5.47        6.67      1.98 o 
  -2   9   0       70.01       79.54      4.77 o 
  -1   9   0        5.66        2.58      2.78 o 
   0   9   0       11.40       11.87      3.74 o 
   1   9   0        0.00        4.06      3.43 o 
  -6  10   0        8.30        9.27      5.79 o 
  -5  10   0       14.17       18.33      5.91 o 
  -4  10   0        5.20        5.41      2.35 o 
  -3  10   0       36.44       50.61     10.78 o 
  -2  10   0       14.11       14.84      4.17 o 
  -1  10   0       32.02       51.56      7.22 o 
   0 -10   1        4.13        5.32      3.78 o 
   1 -10   1       48.56       50.42      6.61 o 
   2 -10   1        0.91       -0.51      2.49 o 
   3 -10   1       25.42       24.69      3.56 o 
   4 -10   1        4.74        4.71      3.05 o 
   5 -10   1       28.47       29.67      3.93 o 
   6 -10   1        9.29       12.27      4.55 o 
  -2  -9   1       38.74       48.18      6.86 o 
  -1  -9   1        7.10        3.72      3.40 o 
   0  -9   1      111.62      114.72      8.42 o 
   1  -9   1      136.48      142.85      9.32 o 
   2  -9   1      125.27      109.02      5.63 o 
   3  -9   1      143.19      150.11      6.98 o 
   4  -9   1       21.00       23.65      5.91 o 
   5  -9   1       62.19       64.10      5.63 o 
   6  -9   1       41.85       47.75      4.89 o 
  -3  -8   1       16.81       17.54      4.78 o 
  -2  -8   1       12.76       11.63      3.88 o 
  -1  -8   1       11.70       12.61      3.69 o 
   0  -8   1        0.08       -1.89      1.85 o 
   1  -8   1       52.37       48.28      3.39 o 
   2  -8   1       20.71       17.84      4.48 o 
   3  -8   1      197.13      188.73     19.18 o 
   4  -8   1      234.57      227.90     11.57 o 
   5  -8   1       54.62       46.67      4.47 o 
   6  -8   1        2.41        8.94      3.14 o 
   7  -8   1       42.19       50.86      6.26 o 
  -4  -7   1        1.37        1.39      3.15 o 
  -3  -7   1       78.98       74.05      6.73 o 
  -2  -7   1      272.98      303.85     15.64 o 
  -1  -7   1       88.55       84.87      6.57 o 
   0  -7   1       46.25       42.92      4.32 o 
   1  -7   1      227.32      224.82     14.41 o 
   2  -7   1       11.21       12.97      2.75 o 
   3  -7   1      110.63      114.44      6.76 o 
   4  -7   1       41.75       39.97      3.85 o 
   5  -7   1       38.03       38.24      4.59 o 
   6  -7   1       31.97       44.70      5.17 o 
   7  -7   1        3.17        1.16      2.51 o 
   8  -7   1        5.16        5.19      3.04 o 
  -5  -6   1        0.16       -0.89      1.82 o 
  -4  -6   1       67.74       55.20      5.88 o 
  -3  -6   1        1.40       -0.11      2.08 o 
  -2  -6   1      510.06      541.63     23.64 o 
  -1  -6   1       22.15       25.05      3.83 o 
   0  -6   1      348.97      362.28     11.47 o 
   1  -6   1       24.26       26.44      3.32 o 
   2  -6   1      247.63      263.76     11.86 o 
   3  -6   1       98.28       85.09      5.22 o 
   4  -6   1      551.46      583.10     23.72 o 
   5  -6   1        0.48       -0.68      1.45 o 
   6  -6   1      240.05      277.26     13.47 o 
   7  -6   1      102.33      101.40      6.85 o 
   8  -6   1       95.80       91.28      6.69 o 
  -6  -5   1       31.06       16.55      4.71 o 
  -5  -5   1        0.05       -1.28      1.62 o 
  -4  -5   1       83.47       80.28      5.30 o 
  -3  -5   1      213.81      216.76     13.72 o 
  -2  -5   1      147.47      154.05      8.00 o 
  -1  -5   1      575.93      568.39     16.49 o 
   0  -5   1      275.83      307.18      9.62 o 
   1  -5   1      159.50      142.42      7.10 o 
   2  -5   1      110.87      110.04      5.84 o 
   3  -5   1      587.89      664.24     25.97 o 
   4  -5   1       14.81       15.13      2.45 o 
   5  -5   1      100.36      105.22      6.31 o 
   6  -5   1        5.27        3.41      2.09 o 
   7  -5   1        1.92        0.76      1.66 o 
   8  -5   1        3.69        1.73      1.85 o 
   9  -5   1       30.87       27.85      4.39 o 
  -7  -4   1        0.92       -1.57      2.97 o 
  -6  -4   1       66.72       64.35      7.30 o 
  -5  -4   1       86.25       88.50     10.12 o 
  -4  -4   1      129.63      125.28      5.59 o 
  -3  -4   1        5.31        6.63      1.45 o 
  -2  -4   1      364.22      333.34     10.73 o 
  -1  -4   1       24.74       26.29      1.35 o 
   0  -4   1      899.56      939.01     35.32 o 
   1  -4   1      965.42     1025.75     38.15 o 
   2  -4   1      907.11      939.46     35.16 o 
   3  -4   1       11.33       12.90      2.00 o 
   4  -4   1      400.15      379.17     15.81 o 
   5  -4   1       46.49       46.59      3.71 o 
   6  -4   1       71.50       66.41      4.83 o 
   7  -4   1        6.10        2.16      2.03 o 
  -7  -3   1       14.98       16.02      4.24 o 
  -6  -3   1        8.58       10.05      2.20 o 
  -5  -3   1      101.32       95.38      8.07 o 
  -4  -3   1       53.47       46.17      2.90 o 
  -3  -3   1      179.91      179.15      8.82 o 
  -2  -3   1      496.80      507.40     15.06 o 
  -1  -3   1      178.17      158.28      4.54 o 
   0  -3   1      343.40      340.77     13.52 o 
   1  -3   1     2264.94     2247.39     80.93 o 
   2  -3   1      359.22      376.84     14.92 o 
   3  -3   1     1606.63     1760.75     64.25 o 
   5  -3   1        9.15        5.78      1.95 o 
   6  -3   1       20.09       12.74      2.95 o 
   7  -3   1       10.02       14.33      3.27 o 
   8  -3   1       16.60       13.95      3.99 o 
   9  -3   1       33.59       38.97      6.11 o 
  -8  -2   1       95.88      100.77      8.59 o 
  -7  -2   1       63.11       65.32      5.06 o 
  -6  -2   1      475.80      501.74     32.41 o 
  -5  -2   1       75.51       75.02      3.89 o 
  -4  -2   1      368.09      370.86     11.86 o 
  -3  -2   1       84.72      102.26      4.08 o 
  -2  -2   1      576.76      557.23     16.02 o 
  -1  -2   1       43.12       44.26      3.81 o 
   0  -2   1     1455.98     1433.63     38.79 o 
   1  -2   1      438.82      514.16     19.27 o 
   2  -2   1      503.69      498.72     19.04 o 
   3  -2   1     1457.61     1663.40     60.86 o 
   4  -2   1      689.36      728.20     28.30 o 
   5  -2   1       78.33       74.31      5.14 o 
   6  -2   1      384.86      383.35     12.64 o 
   7  -2   1       77.47       80.01      6.40 o 
   8  -2   1       86.42       82.45      7.05 o 
  -8  -1   1       58.66       49.59      6.68 o 
  -7  -1   1        1.92        2.99      1.93 o 
  -6  -1   1      302.81      310.37     10.90 o 
  -5  -1   1       40.06       41.92      5.20 o 
  -4  -1   1     2287.17     2400.45     65.60 o 
  -3  -1   1      178.43      208.21      8.60 o 
  -2  -1   1     6593.54     6149.71    420.40 o 
  -1  -1   1     1171.02     1236.51     52.35 o 
   0  -1   1     1196.15     1086.74     39.24 o 
   1  -1   1      665.19      715.99     19.30 o 
   2  -1   1      894.95      939.16     34.76 o 
   3  -1   1       35.92       28.67      2.49 o 
   4  -1   1      110.43      110.58      4.39 o 
   5  -1   1      137.03      123.92      9.39 o 
   6  -1   1        0.17       -2.74      1.83 o 
   7  -1   1        0.93       -2.28      2.16 o 
   8  -1   1       23.21       23.22      4.77 o 
  -8   0   1       42.96       48.87      6.36 o 
  -7   0   1       39.42       30.32      7.55 o 
  -6   0   1      107.69      112.76      5.19 o 
  -5   0   1        0.71        0.28      0.91 o 
  -4   0   1      222.34      244.33      8.09 o 
  -3   0   1        0.19        0.11      0.51 o 
  -2   0   1      817.18      792.25     30.58 o 
   0   0   1      140.28      171.38      7.32 o 
   1   0   1       94.18       90.00      3.99 o 
   2   0   1      104.23      117.44      4.64 o 
   3   0   1       44.12       36.60      1.96 o 
   4   0   1      216.21      205.23      7.14 o 
   5   0   1      309.72      328.49     10.91 o 
   6   0   1      309.18      328.91     16.25 o 
   7   0   1       13.83       13.63      3.69 o 
   8   0   1        0.05        0.56      3.19 o 
  -8   1   1        9.49        8.43      2.34 o 
  -7   1   1      108.91      108.98      5.30 o 
  -6   1   1      204.75      193.91      7.33 o 
  -5   1   1        3.70        2.95      1.47 o 
  -4   1   1        0.58        0.07      0.90 o 
  -3   1   1      727.08      675.97     25.18 o 
  -2   1   1      477.20      474.29     13.06 o 
  -1   1   1        6.44        8.39      1.14 o 
   0   1   1     7552.85     6765.98    177.20 o 
   1   1   1      165.27      162.96      5.01 o 
   2   1   1      680.52      625.60     26.04 o 
   3   1   1       52.53       49.43      1.92 o 
   4   1   1      307.16      332.83     10.77 o 
   5   1   1        0.22        0.21      1.26 o 
   6   1   1      276.75      308.51     15.92 o 
   7   1   1        3.43        2.24      2.78 o 
  -8   2   1       12.64        9.45      2.33 o 
  -7   2   1        1.83       -0.51      2.00 o 
  -6   2   1        0.05        0.11      1.53 o 
  -5   2   1       50.88       47.22      3.45 o 
  -4   2   1      543.97      575.92     22.13 o 
  -3   2   1      198.72      164.45      6.95 o 
  -2   2   1      565.32      557.99     15.40 o 
  -1   2   1       73.57       66.59      2.45 o 
   0   2   1      189.59      167.13      6.67 o 
   1   2   1       65.35       73.15      2.77 o 
   2   2   1      302.72      301.62      7.54 o 
   3   2   1       10.55        8.14      2.33 o 
   4   2   1        7.52       10.40      5.97 o 
   5   2   1      121.94      120.82      8.29 o 
   6   2   1       24.42       22.81      4.75 o 
   7   2   1        4.38        4.52      3.55 o 
  -8   3   1       65.95       72.99      5.74 o 
  -7   3   1        8.15        3.53      2.10 o 
  -6   3   1      130.01      131.37      7.19 o 
  -5   3   1       88.05       87.05      5.01 o 
  -4   3   1      593.51      624.81     23.83 o 
  -3   3   1     1301.96     1396.77     37.69 o 
  -2   3   1        3.60        5.31      0.81 o 
  -1   3   1      601.43      669.53     18.64 o 
   0   3   1       11.96       19.06      1.37 o 
   1   3   1      631.76      644.14     18.12 o 
   2   3   1      253.36      259.83      8.19 o 
   3   3   1      120.45      130.47      5.31 o 
   4   3   1      119.39      113.49      5.08 o 
   5   3   1       24.07       30.74      5.14 o 
   6   3   1       64.26       70.42      6.82 o 
  -8   4   1        0.28       -2.48      3.48 o 
  -7   4   1       80.70       86.94      5.78 o 
  -6   4   1       41.36       42.90      3.64 o 
  -5   4   1      288.84      287.77     12.44 o 
  -4   4   1       20.45       26.11      2.37 o 
  -3   4   1      553.25      549.52     15.77 o 
  -2   4   1       54.16       67.32      2.99 o 
  -1   4   1        5.27        3.99      1.09 o 
   0   4   1        2.80        2.39      0.88 o 
   1   4   1        2.11       -0.08      0.76 o 
   2   4   1       82.51       81.93      4.53 o 
   3   4   1       65.81       63.06      5.46 o 
   4   4   1       86.90       81.95      6.83 o 
   5   4   1       25.01       28.57      5.09 o 
   6   4   1        0.45        0.63      3.41 o 
  -9   5   1        1.28        2.31      5.76 o 
  -8   5   1       71.24      106.94     10.09 o 
  -7   5   1        0.66       -0.10      3.19 o 
  -6   5   1      214.41      234.62      8.67 o 
  -5   5   1        0.00        0.44      1.06 o 
  -4   5   1      112.34      117.14      4.76 o 
  -3   5   1       10.92       10.82      1.48 o 
  -2   5   1       23.03       25.64      3.28 o 
  -1   5   1        0.87        0.41      0.84 o 
   0   5   1      874.35      987.06     27.76 o 
   1   5   1        5.04        3.18      1.20 o 
   2   5   1      525.26      510.86     22.47 o 
   3   5   1       45.66       51.58      5.45 o 
   4   5   1       59.53       60.54      6.31 o 
   5   5   1       33.10       29.36      5.81 o 
  -9   6   1        6.10        8.37      6.62 o 
  -8   6   1      116.17      159.28     13.28 o 
  -7   6   1        5.21        4.03      3.89 o 
  -6   6   1        0.00       -1.95      1.40 o 
  -5   6   1       12.01       10.88      1.91 o 
  -4   6   1       92.66       92.01      4.28 o 
  -3   6   1        1.69        0.48      0.96 o 
  -2   6   1        0.29       -0.56      0.96 o 
  -1   6   1       22.59       18.85      3.73 o 
   0   6   1       16.58       12.30      1.97 o 
   1   6   1      160.73      151.72      9.18 o 
   2   6   1        0.14        0.69      2.26 o 
   3   6   1       44.30       48.87      6.56 o 
   4   6   1        4.33        6.01      3.60 o 
  -8   7   1       37.06       52.78      9.97 o 
  -7   7   1       45.45       53.05      8.12 o 
  -6   7   1        0.30       -2.07      2.57 o 
  -5   7   1      183.79      182.53      7.35 o 
  -4   7   1       47.46       42.29      4.03 o 
  -3   7   1       10.39       11.81      4.21 o 
  -2   7   1      244.08      252.98      9.19 o 
  -1   7   1       41.94       39.01      3.22 o 
   0   7   1      293.95      314.24     15.60 o 
   1   7   1       68.22       58.42      5.71 o 
   2   7   1      191.39      202.88     12.36 o 
   3   7   1       16.33       14.04      4.24 o 
  -8   8   1       39.77       65.10     10.89 o 
  -7   8   1       18.83       27.00      6.46 o 
  -6   8   1       72.69       91.10      8.57 o 
  -5   8   1       12.07        8.58      3.65 o 
  -4   8   1      237.76      240.14     14.92 o 
  -3   8   1      166.69      179.09      7.48 o 
  -2   8   1       24.78       22.67      3.11 o 
  -1   8   1      120.37      126.18      8.56 o 
   0   8   1        3.08        2.78      3.09 o 
   1   8   1       18.29       18.33      4.24 o 
   2   8   1        8.98       10.59      4.34 o 
  -7   9   1       39.77       67.62     10.01 o 
  -6   9   1       27.68       34.49      7.17 o 
  -5   9   1        0.09       -0.71      2.82 o 
  -4   9   1        3.46        4.03      2.04 o 
  -3   9   1       39.02       42.55      5.86 o 
  -2   9   1       22.11       25.84      4.80 o 
  -1   9   1        4.94        2.57      2.98 o 
   0   9   1        0.02        2.21      3.01 o 
   1   9   1        8.99        6.97      4.10 o 
  -5  10   1       53.69       61.87      8.37 o 
  -4  10   1        9.39        8.44      4.04 o 
  -3  10   1       29.87       31.81      4.04 o 
  -2  10   1       16.60       20.23      5.04 o 
   2 -11   2        1.28       -2.35      2.64 o 
   3 -11   2        9.47       10.54      3.70 o 
   4 -11   2        1.33        2.24      2.32 o 
  -1 -10   2       20.69       21.17      5.00 o 
   0 -10   2        8.70       12.55      3.91 o 
   1 -10   2       49.35       51.74      6.49 o 
   2 -10   2       31.93       31.91      4.91 o 
   3 -10   2        0.48       -0.21      1.87 o 
   4 -10   2       39.43       48.66      6.04 o 
   5 -10   2        1.48       -2.12      2.16 o 
   6 -10   2       58.27       62.12      6.11 o 
  -2  -9   2       17.39       19.23      4.69 o 
  -1  -9   2        5.52        7.19      3.34 o 
   0  -9   2      104.37       89.28      7.14 o 
   1  -9   2       74.69       63.60      5.78 o 
   2  -9   2       24.93       14.54      2.65 o 
   3  -9   2       50.69       52.52      4.85 o 
   4  -9   2        9.93       15.19      3.39 o 
   5  -9   2      118.90      120.05      8.10 o 
   6  -9   2       12.98       12.90      3.66 o 
   7  -9   2      174.60      215.47     12.64 o 
  -4  -8   2        1.44       -1.24      2.75 o 
  -3  -8   2       10.76       16.54      4.31 o 
  -2  -8   2       58.11       66.53      6.37 o 
  -1  -8   2        3.19        1.18      2.38 o 
   0  -8   2      562.46      576.34     24.91 o 
   1  -8   2       78.16       69.82      4.00 o 
   2  -8   2      799.23      785.62     31.64 o 
   3  -8   2       25.15       21.67      3.59 o 
   4  -8   2      286.24      269.68     13.22 o 
   5  -8   2      104.20      107.77      7.28 o 
   6  -8   2      220.58      247.99     13.14 o 
   7  -8   2       23.79       27.71      4.59 o 
   8  -8   2       24.54       22.95      4.94 o 
  -5  -7   2        5.16        6.49      3.96 o 
  -4  -7   2       14.70       10.96      3.64 o 
  -3  -7   2      121.09      109.70      8.18 o 
  -2  -7   2      156.88      178.05     10.61 o 
  -1  -7   2       33.08       30.37      4.57 o 
   0  -7   2       40.16       46.23      2.97 o 
   1  -7   2      157.39      138.62      7.85 o 
   2  -7   2      232.87      239.76     11.47 o 
   3  -7   2      881.58      883.21     34.60 o 
   4  -7   2      655.89      669.58     27.33 o 
   5  -7   2      245.60      255.40     12.72 o 
   6  -7   2        3.83        3.22      2.20 o 
   7  -7   2       94.35      112.87      7.92 o 
   8  -7   2        1.23       -1.54      2.57 o 
  -5  -6   2       11.08       12.15      2.56 o 
  -4  -6   2        7.67        7.94      2.04 o 
  -3  -6   2        0.78       -1.11      1.19 o 
  -2  -6   2      363.99      395.27     18.07 o 
  -1  -6   2       23.38       26.06      3.67 o 
   0  -6   2      172.90      156.79      8.24 o 
   1  -6   2        2.85        2.05      1.25 o 
   2  -6   2      338.70      317.40     13.88 o 
   3  -6   2       68.75       66.65      4.63 o 
   4  -6   2      511.69      503.54     21.07 o 
   5  -6   2       60.50       71.56      5.33 o 
   6  -6   2       27.73       27.17      4.08 o 
   7  -6   2       36.90       40.53      5.01 o 
   8  -6   2       45.73       43.71      5.58 o 
  -6  -5   2       14.65       10.16      4.62 o 
  -5  -5   2       20.48       18.43      2.71 o 
  -4  -5   2        4.56        2.45      1.60 o 
  -3  -5   2       44.65       41.94      4.53 o 
  -2  -5   2        1.29        0.95      1.34 o 
  -1  -5   2        0.13       -0.04      0.80 o 
   0  -5   2      208.21      219.45     10.06 o 
   1  -5   2       19.06       29.85      2.64 o 
   2  -5   2       14.58       23.07      2.83 o 
   3  -5   2      127.13      122.48      6.62 o 
   4  -5   2      178.44      193.38      9.56 o 
   5  -5   2        3.41        0.55      1.55 o 
   6  -5   2       65.38       72.67      5.40 o 
   7  -5   2        1.83        0.44      1.81 o 
   8  -5   2       56.79       50.18      4.66 o 
  -7  -4   2        2.19       -1.53      1.96 o 
  -6  -4   2       84.46       87.57      4.96 o 
  -5  -4   2       15.79       15.35      2.48 o 
  -4  -4   2       25.39       23.69      4.17 o 
  -3  -4   2        4.12        2.94      1.86 o 
  -2  -4   2       99.75      102.43      4.29 o 
  -1  -4   2      236.40      241.74      7.87 o 
   0  -4   2     1102.72     1202.84     44.52 o 
   1  -4   2       41.21       50.02      3.23 o 
   2  -4   2      442.04      444.45     17.78 o 
   3  -4   2     1443.00     1578.64     58.25 o 
   4  -4   2       64.71       66.62      4.48 o 
   5  -4   2      570.74      591.23     24.03 o 
   6  -4   2       68.99       53.55      4.34 o 
  -7  -3   2       11.46        9.72      2.33 o 
  -6  -3   2        0.02       -1.32      1.32 o 
  -5  -3   2      177.73      173.36      6.99 o 
  -4  -3   2        2.01        4.90      4.12 o 
  -3  -3   2       75.98       82.53      4.65 o 
  -2  -3   2       82.12      100.14      3.93 o 
  -1  -3   2       32.32       35.95      1.85 o 
   0  -3   2        0.41        1.93      0.55 o 
   1  -3   2      220.78      207.47      8.83 o 
   2  -3   2      181.11      157.98      7.27 o 
   3  -3   2      125.68      122.71      6.31 o 
   4  -3   2        2.68        0.03      1.22 o 
   5  -3   2      125.77      126.90      7.43 o 
   6  -3   2       57.07       58.05      5.03 o 
   7  -3   2      153.85      156.17      9.61 o 
   8  -3   2       89.69       91.19      7.55 o 
  -8  -2   2        8.16        4.11      2.34 o 
  -7  -2   2       64.21       71.44      6.92 o 
  -6  -2   2       68.67       65.23      3.92 o 
  -5  -2   2       25.62       28.96      2.84 o 
  -4  -2   2      376.89      417.37     13.03 o 
  -3  -2   2        3.90        5.79      1.04 o 
  -2  -2   2      419.02      419.27     16.53 o 
  -1  -2   2       47.02       33.45      1.50 o 
   0  -2   2     1785.48     1805.09     40.05 o 
   1  -2   2     1189.45     1189.86     31.91 o 
   2  -2   2       51.95       61.62      2.66 o 
   3  -2   2     1446.67     1568.22     57.89 o 
   4  -2   2       79.30       92.75      5.73 o 
   5  -2   2      155.86      151.24      8.59 o 
   6  -2   2       40.01       38.10      5.12 o 
   7  -2   2       69.01       60.35      5.92 o 
   8  -2   2        0.83        1.26      2.92 o 
  -8  -1   2       60.35       63.30      4.73 o 
  -7  -1   2       18.56       19.38      2.78 o 
  -6  -1   2      448.22      445.71     14.49 o 
  -5  -1   2        7.13        5.12      2.49 o 
  -4  -1   2      562.90      530.82     16.18 o 
  -3  -1   2       28.01       39.98      2.94 o 
  -2  -1   2     2498.88     2299.33     61.66 o 
  -1  -1   2       81.36       66.86      1.87 o 
   0  -1   2     2183.30     2106.05     55.05 o 
   1  -1   2       63.57       55.66      2.84 o 
   2  -1   2      178.26      162.18     10.47 o 
   3  -1   2      144.28      135.21      5.69 o 
   4  -1   2      276.23      261.91      8.59 o 
   5  -1   2      115.24      103.78      6.86 o 
   6  -1   2      130.36      129.33      8.51 o 
   7  -1   2       32.47       35.55      5.52 o 
   8  -1   2       32.92       31.25      5.93 o 
  -8   0   2       12.98       14.31      2.61 o 
  -7   0   2       90.24       99.36      5.07 o 
  -6   0   2       59.12       60.83      3.53 o 
  -5   0   2        3.69        1.74      0.83 o 
  -4   0   2      384.52      378.41     13.96 o 
  -3   0   2      201.39      169.15      5.33 o 
  -2   0   2     2189.53     1981.51     52.37 o 
  -1   0   2     4390.02     4526.97    175.05 o 
   0   0   2     5172.32     5322.01    138.92 o 
   1   0   2       21.39       11.46      2.27 o 
   2   0   2      626.01      678.48     18.98 o 
   3   0   2       92.70       80.06      2.66 o 
   4   0   2      206.64      209.99      5.91 o 
   5   0   2      185.02      198.94     11.05 o 
   6   0   2       70.22       66.45      6.08 o 
   7   0   2        8.06        3.65      3.03 o 
  -9   1   2        1.16        0.94      2.62 o 
  -8   1   2       24.09       26.15      4.78 o 
  -7   1   2      107.76      107.06      5.12 o 
  -6   1   2      362.42      344.40      9.23 o 
  -5   1   2       54.23       44.71      2.43 o 
  -4   1   2      545.80      495.05     14.16 o 
  -3   1   2       31.46       31.05      1.56 o 
  -2   1   2     1994.02     1803.20     71.02 o 
  -1   1   2      734.19      736.55     29.67 o 
   0   1   2     5592.41     5440.80    188.35 o 
   1   1   2     1111.52     1194.70     70.65 o 
   2   1   2      927.40      885.74     24.52 o 
   3   1   2      125.84      128.28      3.89 o 
   4   1   2      510.79      514.90     19.06 o 
   5   1   2      108.58      113.80      8.00 o 
   6   1   2      186.27      208.44     12.39 o 
   7   1   2       10.13        7.20      3.81 o 
  -9   2   2       34.30       56.18      7.11 o 
  -8   2   2        0.21       -1.22      2.05 o 
  -7   2   2        4.12        2.83      1.44 o 
  -6   2   2       96.51       93.23      6.88 o 
  -5   2   2       73.47       67.50      4.51 o 
  -4   2   2       32.92       29.26      2.11 o 
  -3   2   2       74.78       61.06      3.97 o 
  -2   2   2       45.02       41.33      1.90 o 
  -1   2   2       42.29       49.16      2.86 o 
   0   2   2      189.12      184.48      5.91 o 
   1   2   2      121.81      115.05      4.20 o 
   2   2   2      528.74      560.80     27.32 o 
   3   2   2      141.48      134.19      5.16 o 
   4   2   2        6.33        4.23      2.53 o 
   5   2   2       35.31       44.37      6.10 o 
   6   2   2        0.52       -0.35      2.76 o 
   7   2   2        9.52       10.77      4.20 o 
  -9   3   2       10.53        7.53      3.39 o 
  -8   3   2       93.25       96.02      7.73 o 
  -7   3   2       22.90       18.61      3.74 o 
  -6   3   2      474.49      480.90     14.63 o 
  -5   3   2        3.21        4.23      1.11 o 
  -4   3   2     1722.28     1772.54     47.54 o 
  -3   3   2        4.23        5.33      1.27 o 
  -2   3   2      321.27      343.01     11.80 o 
  -1   3   2        1.78        3.17      1.37 o 
   0   3   2      668.69      613.01     17.40 o 
   1   3   2       68.20       74.72      3.27 o 
   2   3   2      598.12      607.89     48.05 o 
   3   3   2        7.16        5.30      2.42 o 
   4   3   2        8.21        8.52      3.14 o 
   5   3   2        5.86        3.48      3.02 o 
   6   3   2        2.26        1.83      3.04 o 
  -8   4   2        1.20        4.37      3.32 o 
  -7   4   2       90.25      101.55      7.80 o 
  -6   4   2        0.23       -0.29      1.85 o 
  -5   4   2       33.92       29.79      2.22 o 
  -4   4   2        9.37        6.92      1.22 o 
  -3   4   2       17.33       17.15      1.52 o 
  -2   4   2      626.80      710.03     21.20 o 
  -1   4   2       42.54       42.34      2.44 o 
   0   4   2      307.39      315.50      9.96 o 
   1   4   2      163.56      166.72      6.09 o 
   2   4   2       18.06       13.77      3.23 o 
   3   4   2       51.83       58.45      5.62 o 
   4   4   2        2.41       -0.01      2.33 o 
   5   4   2        8.03        9.55      4.02 o 
  -9   5   2        4.72        6.33      4.80 o 
  -8   5   2       90.37      106.98      9.01 o 
  -7   5   2       14.67       13.54      3.96 o 
  -6   5   2      206.16      210.58     12.40 o 
  -5   5   2       15.27       13.99      1.83 o 
  -4   5   2        0.64       -0.05      0.86 o 
  -3   5   2       12.00       12.77      3.29 o 
  -2   5   2       97.16      105.82      6.80 o 
  -1   5   2        5.02        5.35      1.35 o 
   0   5   2        3.52        2.06      1.35 o 
   1   5   2       18.75       13.53      1.90 o 
   2   5   2        1.82        0.24      2.12 o 
   3   5   2        8.08        6.00      3.62 o 
   4   5   2        1.30       -1.73      2.47 o 
   5   5   2       26.25       28.45      5.83 o 
  -9   6   2      128.43      174.49     14.04 o 
  -8   6   2        2.77       -2.62      4.01 o 
  -7   6   2       45.97       56.33      6.52 o 
  -6   6   2       26.86       17.84      4.59 o 
  -5   6   2        0.02       -1.08      1.97 o 
  -4   6   2        4.93        4.16      1.38 o 
  -3   6   2        0.25       -0.98      1.56 o 
  -2   6   2       44.19       43.92      2.92 o 
  -1   6   2       42.18       40.86      2.92 o 
   0   6   2       93.26       89.37      4.42 o 
   1   6   2       36.43       28.14      4.62 o 
   2   6   2       28.51       37.93      5.84 o 
   3   6   2        7.45        2.95      3.31 o 
   4   6   2        0.41       -2.41      3.44 o 
  -8   7   2      101.38      116.55     10.75 o 
  -7   7   2       14.68       21.64      5.41 o 
  -6   7   2        0.13        0.64      2.81 o 
  -5   7   2        8.44        4.76      3.18 o 
  -4   7   2        1.31       -0.02      2.25 o 
  -3   7   2        0.89       -1.05      1.27 o 
  -2   7   2        9.39        5.76      2.81 o 
  -1   7   2        9.61       10.30      2.21 o 
   0   7   2       46.71       40.23      5.58 o 
   1   7   2       34.67       45.22      6.05 o 
   2   7   2        0.01       -1.07      3.09 o 
   3   7   2        3.99        3.54      4.10 o 
  -8   8   2       75.21      100.46     10.55 o 
  -7   8   2        0.50       -0.43      3.37 o 
  -6   8   2       63.72       60.84      6.83 o 
  -5   8   2       31.24       24.85      5.31 o 
  -4   8   2      364.67      354.24     19.03 o 
  -3   8   2        4.42        3.85      1.95 o 
  -2   8   2      209.76      219.88      8.85 o 
  -1   8   2       32.38       37.41      5.43 o 
   0   8   2       78.23       78.25      6.93 o 
   1   8   2       57.55       56.21      7.49 o 
  -7   9   2       24.66       26.03      6.60 o 
  -6   9   2        0.44       -0.11      3.24 o 
  -5   9   2        3.02        5.27      3.45 o 
  -4   9   2       14.29        9.44      3.98 o 
  -3   9   2       97.51      103.09      8.56 o 
  -2   9   2        2.32       -0.04      3.14 o 
  -1   9   2       18.30       20.25      5.17 o 
   0   9   2        7.51        2.65      3.44 o 
  -4  10   2      106.56      108.60      9.63 o 
   2 -11   3        0.61        1.74      2.97 o 
   3 -11   3       53.39       57.84      6.84 o 
   4 -11   3        0.00        0.61      2.61 o 
  -1 -10   3        0.08       -1.11      2.65 o 
   0 -10   3       34.29       33.65      5.72 o 
   1 -10   3        0.23        1.74      2.50 o 
   2 -10   3        0.63       -0.77      1.91 o 
   3 -10   3        5.91        3.46      2.73 o 
   4 -10   3       32.57       36.50      5.18 o 
   5 -10   3        2.50        7.04      3.14 o 
   6 -10   3      150.54      161.74     10.48 o 
  -3  -9   3       21.69       33.74      6.12 o 
  -2  -9   3      158.83      161.29     10.81 o 
  -1  -9   3       77.61       83.84      6.95 o 
   0  -9   3       23.64       23.32      4.38 o 
   1  -9   3      259.26      245.42     12.77 o 
   2  -9   3        5.74        1.22      1.83 o 
   3  -9   3      195.14      182.89     10.25 o 
   4  -9   3        1.82        4.58      2.38 o 
   5  -9   3      160.36      160.99      9.80 o 
   6  -9   3       45.32       53.89      5.45 o 
   7  -9   3      139.50      154.52     10.32 o 
  -4  -8   3        0.01       -3.41      2.86 o 
  -3  -8   3        5.14        2.67      3.14 o 
  -2  -8   3        3.10        2.09      2.58 o 
  -1  -8   3       18.66       16.93      3.71 o 
   0  -8   3       21.62       25.34      4.16 o 
   1  -8   3        3.38       -0.36      1.67 o 
   2  -8   3        9.14        7.12      2.49 o 
   3  -8   3        3.16        1.57      1.75 o 
   4  -8   3       77.46       81.01      5.98 o 
   5  -8   3      106.56      111.71      7.60 o 
   6  -8   3       77.42       83.91      6.68 o 
   7  -8   3       65.99       72.31      6.35 o 
  -5  -7   3        0.61       -0.74      1.79 o 
  -4  -7   3        3.23        3.11      1.81 o 
  -3  -7   3      105.52      110.96     10.19 o 
  -2  -7   3        2.79       -0.18      1.89 o 
  -1  -7   3       30.88       23.40      3.80 o 
   0  -7   3       30.99       23.60      3.61 o 
   1  -7   3      197.66      177.00      9.20 o 
   2  -7   3       25.66       20.23      3.25 o 
   3  -7   3      616.43      628.74     25.73 o 
   4  -7   3       11.48       13.65      3.09 o 
   5  -7   3        2.85        6.55      2.66 o 
   6  -7   3       22.00       24.93      4.28 o 
   7  -7   3        4.92       10.50      3.39 o 
   8  -7   3        0.99       -0.58      2.14 o 
  -6  -6   3       21.11       18.66      6.77 o 
  -5  -6   3       39.40       40.44      3.70 o 
  -4  -6   3       46.14       47.76      3.89 o 
  -3  -6   3      487.35      519.94     16.71 o 
  -2  -6   3      447.34      470.59     15.01 o 
  -1  -6   3       95.00      101.39      6.34 o 
   0  -6   3      469.67      471.62     19.59 o 
   1  -6   3       29.31       23.09      3.07 o 
   2  -6   3      665.28      631.00     25.18 o 
   3  -6   3      261.20      293.72     13.43 o 
   4  -6   3      427.59      428.99     18.64 o 
   5  -6   3        4.56        7.18      2.42 o 
   6  -6   3        0.48        0.07      1.95 o 
   7  -6   3        8.84        9.75      3.10 o 
   8  -6   3        3.08        0.33      2.29 o 
  -6  -5   3        7.47        9.09      3.32 o 
  -5  -5   3        7.04        5.28      2.48 o 
  -4  -5   3       28.33       27.16      2.94 o 
  -3  -5   3       17.54       16.13      3.09 o 
  -2  -5   3       15.36       14.01      1.85 o 
  -1  -5   3      646.67      715.74     36.36 o 
   0  -5   3       73.93       96.66      5.47 o 
   1  -5   3     1198.02     1189.04     44.47 o 
   2  -5   3       59.00       52.42      3.85 o 
   3  -5   3      274.81      281.76     12.73 o 
   4  -5   3       58.16       52.00      4.14 o 
   5  -5   3        0.13       -1.12      1.42 o 
   6  -5   3       15.86       19.54      3.53 o 
   7  -5   3       22.83       15.07      3.39 o 
   8  -5   3      123.46       98.09      6.84 o 
  -7  -4   3       11.05        7.59      2.43 o 
  -6  -4   3      108.10      101.85      6.68 o 
  -5  -4   3       27.44       31.39      2.89 o 
  -4  -4   3       21.45       19.49      2.30 o 
  -3  -4   3       94.61       97.75      4.33 o 
  -2  -4   3      105.87      100.98      4.19 o 
  -1  -4   3        0.81        0.64      0.67 o 
   0  -4   3      614.80      620.50     17.84 o 
   1  -4   3      136.42      169.19      7.92 o 
   2  -4   3       16.09       20.87      2.25 o 
   3  -4   3        0.49       -1.34      0.98 o 
   4  -4   3        3.93        5.21      1.80 o 
   5  -4   3        0.87        0.94      1.58 o 
   6  -4   3        5.01        2.11      1.87 o 
  -8  -3   3       68.03       73.26      4.93 o 
  -7  -3   3        2.61        3.94      3.44 o 
  -6  -3   3      185.85      195.06     13.60 o 
  -5  -3   3       31.05       26.31      2.62 o 
  -4  -3   3        2.30        2.55      1.22 o 
  -3  -3   3      113.47      121.67      8.36 o 
  -2  -3   3       11.45       14.31      1.11 o 
  -1  -3   3      383.69      414.50      9.89 o 
   0  -3   3     1379.72     1386.41     31.16 o 
   1  -3   3       45.10       42.07      2.27 o 
   2  -3   3      854.12      890.87     24.71 o 
   3  -3   3       97.95       92.34      5.39 o 
   4  -3   3      253.92      260.71     12.31 o 
   5  -3   3       35.66       40.33      4.06 o 
   6  -3   3      346.20      370.30     17.50 o 
   7  -3   3       19.06       17.48      4.10 o 
   8  -3   3      123.18      135.91      9.78 o 
  -8  -2   3      163.46      184.77     11.80 o 
  -7  -2   3       19.30       25.40      6.04 o 
  -6  -2   3      167.95      166.93      6.89 o 
  -5  -2   3        9.88       12.14      1.90 o 
  -4  -2   3       62.08       59.01      3.04 o 
  -3  -2   3       18.99       19.72      1.52 o 
  -2  -2   3      185.18      211.61      8.90 o 
  -1  -2   3       18.36        9.08      0.82 o 
   0  -2   3       64.69       57.91      2.13 o 
   1  -2   3       86.49       67.74      5.89 o 
   2  -2   3      123.80      132.80      4.79 o 
   3  -2   3      956.81     1020.40     28.37 o 
   4  -2   3      153.20      161.39      8.74 o 
   5  -2   3      679.00      703.70     29.10 o 
   6  -2   3        0.06        0.27      2.42 o 
   7  -2   3      171.32      173.73     11.00 o 
   8  -2   3       21.49       15.87      4.47 o 
  -8  -1   3        5.77       13.39      3.67 o 
  -7  -1   3        6.42        3.72      3.16 o 
  -6  -1   3       11.89       10.05      1.91 o 
  -5  -1   3        4.44        4.92      1.26 o 
  -4  -1   3      373.21      402.65     12.52 o 
  -3  -1   3      134.32      136.37      4.91 o 
  -2  -1   3       87.21       65.74      2.13 o 
  -1  -1   3     1572.79     1589.88     35.47 o 
   0  -1   3      499.18      417.63      9.73 o 
   1  -1   3      942.87     1020.26     27.72 o 
   2  -1   3      186.41      160.07      5.52 o 
   3  -1   3      146.40      160.71      7.41 o 
   4  -1   3      822.74      849.01     24.44 o 
   5  -1   3       19.23       15.97      3.87 o 
   6  -1   3      207.46      218.06     12.48 o 
   7  -1   3       26.12       22.29      4.81 o 
  -9   0   3       10.83       11.03      4.05 o 
  -8   0   3        3.57        2.70      2.40 o 
  -7   0   3       11.02       10.47      2.10 o 
  -6   0   3       24.59       22.08      2.40 o 
  -5   0   3        5.48        6.56      1.08 o 
  -4   0   3       30.92       29.97      1.51 o 
  -3   0   3        0.79        9.69      1.64 o 
  -2   0   3       21.48       23.35      1.99 o 
  -1   0   3      110.23       82.74      5.86 o 
   0   0   3      610.78      673.19     18.43 o 
   1   0   3      108.18       97.23      3.61 o 
   2   0   3      240.54      271.09      8.57 o 
   3   0   3     1099.81     1136.99     31.66 o 
   4   0   3        0.22        0.31      1.07 o 
   5   0   3      441.07      455.92     20.98 o 
   6   0   3       10.18        5.15      3.13 o 
   7   0   3        0.24       -0.21      2.63 o 
  -9   1   3       11.28        6.88      3.47 o 
  -8   1   3       41.00       48.95      6.28 o 
  -7   1   3      222.47      206.20     12.21 o 
  -6   1   3      360.45      341.68     10.76 o 
  -5   1   3       40.72       33.69      2.04 o 
  -4   1   3      186.30      153.32      5.89 o 
  -3   1   3      514.90      522.42     22.28 o 
  -2   1   3       15.98       24.96      2.29 o 
  -1   1   3     1412.84     1449.49     38.71 o 
   0   1   3      546.07      543.83     15.35 o 
   1   1   3      301.65      359.56     10.78 o 
   2   1   3       93.12       85.39      3.63 o 
   3   1   3        0.44        0.01      0.91 o 
   4   1   3       31.48       34.07      4.18 o 
   5   1   3       35.39       47.96      5.98 o 
   6   1   3       76.83       70.75      6.90 o 
   7   1   3       13.39        9.20      3.90 o 
  -9   2   3        0.90        0.53      2.93 o 
  -8   2   3        9.12        4.81      2.91 o 
  -7   2   3       10.69       14.09      3.24 o 
  -6   2   3       75.10       62.86      5.23 o 
  -5   2   3      281.44      259.82      8.26 o 
  -4   2   3      146.06      132.24      7.04 o 
  -3   2   3       38.44       27.70      2.88 o 
  -2   2   3        1.98        1.18      0.61 o 
  -1   2   3      285.53      285.10     11.57 o 
   0   2   3       23.23       24.11      2.74 o 
   1   2   3       89.82       97.51      3.96 o 
   2   2   3       79.28       72.72      3.38 o 
   3   2   3        0.20       -0.36      1.00 o 
   4   2   3      168.67      177.96     10.74 o 
   5   2   3       23.39       22.95      4.77 o 
   6   2   3       58.47       54.42      7.61 o 
  -8   3   3       29.04       35.08      5.38 o 
  -7   3   3       75.82       71.94      6.11 o 
  -6   3   3       26.75       24.66      4.05 o 
  -5   3   3      321.84      301.01     14.98 o 
  -4   3   3        1.99        1.18      0.67 o 
  -3   3   3        2.56        3.45      0.83 o 
  -2   3   3       82.87       91.22      3.59 o 
  -1   3   3       42.53       39.51      2.20 o 
   0   3   3       37.70       32.15      2.07 o 
   1   3   3       26.05       29.23      2.20 o 
   2   3   3        5.08        6.10      1.49 o 
   3   3   3       13.74       15.53      3.67 o 
   4   3   3       19.58       16.50      4.06 o 
   5   3   3       26.29       28.43      5.55 o 
  -9   4   3       56.67       59.76      6.84 o 
  -8   4   3       74.32       78.37      7.10 o 
  -7   4   3       75.49       71.05      6.38 o 
  -6   4   3      550.98      545.70     25.25 o 
  -5   4   3        7.78       10.06      2.71 o 
  -4   4   3     1014.31     1104.95     46.36 o 
  -3   4   3       42.77       36.29      2.21 o 
  -2   4   3       68.99       74.00      3.42 o 
  -1   4   3        4.74        2.72      1.30 o 
   0   4   3      146.63      146.87      5.69 o 
   1   4   3        0.12       -0.50      0.98 o 
   2   4   3      177.55      183.32     10.57 o 
   3   4   3       10.42       11.22      3.78 o 
   4   4   3       28.98       26.14      5.13 o 
   5   4   3       10.50        4.86      3.85 o 
  -9   5   3       65.56       74.29      8.15 o 
  -8   5   3       19.84       21.96      4.87 o 
  -7   5   3      228.43      215.91     12.96 o 
  -6   5   3        2.32        7.51      3.18 o 
  -5   5   3      175.92      161.43     10.07 o 
  -4   5   3        6.69        7.79      2.63 o 
  -3   5   3      176.48      180.16     13.17 o 
  -2   5   3       13.03       11.91      1.82 o 
  -1   5   3      393.24      395.46     12.56 o 
   0   5   3        0.18        0.42      1.27 o 
   1   5   3       85.79       89.42      5.26 o 
   2   5   3       29.18       17.22      4.25 o 
   3   5   3        0.86       -1.32      2.78 o 
   4   5   3        2.44        0.78      3.26 o 
  -9   6   3       20.13       21.47      6.02 o 
  -8   6   3      110.44      110.83      9.44 o 
  -7   6   3        7.60        7.51      3.66 o 
  -6   6   3      335.44      334.46     17.88 o 
  -5   6   3       13.40        9.79      3.41 o 
  -4   6   3      332.25      346.41     17.88 o 
  -3   6   3        6.90        9.45      3.14 o 
  -2   6   3      203.95      205.87      7.84 o 
  -1   6   3       17.63       17.44      2.36 o 
   0   6   3      241.21      245.83      9.06 o 
   1   6   3        1.30        2.14      2.90 o 
   2   6   3       83.34       88.34      7.72 o 
   3   6   3        8.43       12.86      4.43 o 
  -8   7   3       46.52       42.46      7.16 o 
  -7   7   3       50.00       60.50      6.74 o 
  -6   7   3       15.83       10.80      3.63 o 
  -5   7   3      125.44      121.63      9.20 o 
  -4   7   3       40.48       36.75      5.53 o 
  -3   7   3      253.17      257.40     14.55 o 
  -2   7   3       16.95       14.47      3.49 o 
  -1   7   3       85.87       91.62      4.94 o 
   0   7   3        0.47        1.67      2.82 o 
   1   7   3       20.24       18.87      4.72 o 
   2   7   3       38.24       41.68      6.80 o 
  -7   8   3        1.13       -2.12      2.93 o 
  -6   8   3       22.04       25.52      5.32 o 
  -5   8   3       29.61       26.52      5.38 o 
  -4   8   3      143.69      155.54     11.02 o 
  -3   8   3        0.09        2.76      3.20 o 
  -2   8   3       26.22       39.44      5.75 o 
  -1   8   3        0.00       -1.07      2.77 o 
   0   8   3        3.60        8.36      4.28 o 
   1   8   3        0.01       -3.04      3.23 o 
  -6   9   3        1.98        0.20      3.14 o 
  -5   9   3        2.30        2.01      3.32 o 
  -4   9   3       92.70       86.69      8.27 o 
  -3   9   3       50.98       53.83      7.55 o 
   2 -11   4        2.02        4.48      3.11 o 
   3 -11   4        9.27       14.46      4.24 o 
  -1 -10   4       10.27        9.07      3.85 o 
   0 -10   4       11.46       12.03      3.61 o 
   1 -10   4        0.05       -2.54      1.93 o 
   2 -10   4        1.32        2.20      2.29 o 
   3 -10   4       22.92       22.51      4.24 o 
   4 -10   4       14.27       19.52      4.22 o 
   5 -10   4       37.33       39.36      5.68 o 
  -3  -9   4        3.19        6.31      3.53 o 
  -2  -9   4       36.66       36.06      5.47 o 
  -1  -9   4        4.65        3.19      2.29 o 
   0  -9   4       95.82       83.85      6.55 o 
   1  -9   4       14.19       12.12      3.30 o 
   2  -9   4        7.79        6.90      2.51 o 
   3  -9   4       72.73       73.82      6.02 o 
   4  -9   4       60.20       70.83      6.00 o 
   5  -9   4       48.19       59.56      6.79 o 
   6  -9   4      193.52      209.05     12.34 o 
  -4  -8   4        7.77        9.20      2.47 o 
  -3  -8   4       18.87       17.69      4.31 o 
  -2  -8   4        9.04        5.59      2.65 o 
  -1  -8   4       57.15       48.29      4.89 o 
   0  -8   4        0.19        0.67      1.81 o 
   1  -8   4      200.76      163.67      9.19 o 
   2  -8   4       54.74       44.48      4.26 o 
   3  -8   4      292.44      306.74     14.61 o 
   4  -8   4       30.13       22.10      3.87 o 
   5  -8   4      279.31      296.76     14.98 o 
   6  -8   4        7.47        4.67      2.97 o 
   7  -8   4       91.08      107.30      7.99 o 
  -5  -7   4        8.73        9.64      3.75 o 
  -4  -7   4        0.49       -0.54      1.50 o 
  -3  -7   4       10.49        7.62      1.93 o 
  -2  -7   4        0.89       -1.07      1.14 o 
  -1  -7   4       35.35       22.72      3.62 o 
   0  -7   4       78.16       69.22      5.09 o 
   1  -7   4       13.56       13.10      2.71 o 
   2  -7   4      463.86      440.86     18.93 o 
   3  -7   4      134.85      132.05      7.89 o 
   4  -7   4      176.08      168.87      9.51 o 
   5  -7   4       24.57       31.49      4.51 o 
   6  -7   4      158.29      174.85     10.29 o 
   7  -7   4        0.00       -1.25      1.96 o 
  -6  -6   4        0.23        0.25      1.95 o 
  -5  -6   4        3.77        4.76      2.05 o 
  -4  -6   4       32.78       31.31      4.91 o 
  -3  -6   4      114.24      122.74      5.66 o 
  -2  -6   4       38.13       40.63      2.86 o 
  -1  -6   4        0.14       -0.40      0.89 o 
   0  -6   4       87.11       92.94      5.69 o 
   1  -6   4      385.02      367.87     15.85 o 
   2  -6   4      122.46      122.09      7.03 o 
   3  -6   4     1253.93     1245.14     47.62 o 
   4  -6   4      363.49      349.04     16.01 o 
   5  -6   4      171.80      168.31      9.48 o 
   6  -6   4       84.40       68.86      5.61 o 
   7  -6   4      200.69      192.57     10.76 o 
  -6  -5   4       37.59       47.15      4.07 o 
  -5  -5   4        5.67        4.61      1.77 o 
  -4  -5   4      120.28      126.31      5.75 o 
  -3  -5   4      188.24      192.29      7.34 o 
  -2  -5   4      530.41      563.48     17.10 o 
  -1  -5   4       10.49        8.89      1.42 o 
   0  -5   4      609.92      620.65     18.20 o 
   1  -5   4       44.31       55.72      3.97 o 
   2  -5   4      614.84      590.78     23.76 o 
   3  -5   4       33.31       32.84      3.29 o 
   4  -5   4      278.64      258.39     12.38 o 
   5  -5   4       22.88       17.53      3.25 o 
   6  -5   4      146.92      121.76      7.72 o 
   7  -5   4        0.22       -0.42      1.80 o 
  -7  -4   4       41.27       38.97      3.73 o 
  -6  -4   4        3.86        1.72      1.65 o 
  -5  -4   4       18.01       21.95      2.61 o 
  -4  -4   4        4.28        3.74      1.32 o 
  -3  -4   4       53.15       51.76      2.92 o 
  -2  -4   4      551.47      591.38     15.44 o 
  -1  -4   4      343.96      354.07      8.85 o 
   0  -4   4     1153.16     1302.11     29.50 o 
   1  -4   4      160.97      146.52      5.29 o 
   2  -4   4       57.30       71.38      5.74 o 
   3  -4   4      182.75      184.79      9.22 o 
   4  -4   4      112.37      103.79      6.47 o 
   5  -4   4      133.33      110.23      6.91 o 
   6  -4   4       19.35       14.06      3.03 o 
  -8  -3   4       13.64       20.59      4.52 o 
  -7  -3   4       20.70       17.88      2.69 o 
  -6  -3   4      200.87      203.33      8.13 o 
  -5  -3   4        0.13        0.25      1.11 o 
  -4  -3   4       60.95       56.09      3.10 o 
  -3  -3   4        7.64        6.48      0.81 o 
  -2  -3   4      132.43      131.07      6.03 o 
  -1  -3   4       50.70       58.76      2.07 o 
   0  -3   4      116.44      120.41      3.50 o 
   1  -3   4      245.33      278.28     14.31 o 
   2  -3   4       73.57       82.19      3.58 o 
   3  -3   4       65.90       65.56      3.30 o 
   4  -3   4       54.78       56.69      4.79 o 
   5  -3   4       19.40       22.79      3.93 o 
   6  -3   4      137.55      146.29      9.41 o 
  -8  -2   4       19.64       18.69      4.23 o 
  -7  -2   4       46.00       54.54      5.31 o 
  -6  -2   4       39.12       33.21      2.81 o 
  -5  -2   4      134.64      138.08      5.82 o 
  -4  -2   4       26.75       21.72      1.36 o 
  -3  -2   4      580.02      627.54     19.09 o 
  -2  -2   4      163.09      164.59      4.43 o 
  -1  -2   4       56.62       58.64      1.99 o 
   0  -2   4        1.74        0.47      0.38 o 
   1  -2   4      157.25      168.60      5.69 o 
   2  -2   4        2.44        1.36      0.87 o 
   3  -2   4       74.59       76.88      3.68 o 
   4  -2   4       15.29       14.09      2.05 o 
   5  -2   4       70.48       74.17      6.03 o 
   6  -2   4       23.61       22.08      4.48 o 
   7  -2   4       20.95       27.24      5.22 o 
  -8  -1   4       43.37       49.74      5.41 o 
  -7  -1   4       55.54       54.10      5.29 o 
  -6  -1   4       43.90       41.37      2.84 o 
  -5  -1   4        3.66        3.19      1.20 o 
  -4  -1   4       30.63       43.27      4.83 o 
  -3  -1   4      267.91      272.05      6.87 o 
  -2  -1   4       63.29       66.83      2.14 o 
  -1  -1   4       42.68       34.48      1.39 o 
   0  -1   4      205.34      242.31      8.32 o 
   1  -1   4      138.23      166.19      8.28 o 
   2  -1   4       16.05       14.56      2.78 o 
   3  -1   4      177.12      175.51      6.53 o 
   4  -1   4       94.17       96.09      4.62 o 
   5  -1   4      169.14      163.14     10.08 o 
   6  -1   4        1.00       -0.49      2.74 o 
   7  -1   4       25.07       30.84      5.61 o 
  -9   0   4       17.67       20.34      4.56 o 
  -8   0   4        6.11        2.95      2.86 o 
  -7   0   4       24.71       24.95      4.34 o 
  -6   0   4       39.96       37.66      4.17 o 
  -5   0   4       55.64       54.19      2.31 o 
  -4   0   4      383.00      346.28     11.64 o 
  -3   0   4       58.61       70.24      4.44 o 
  -2   0   4     1639.98     1691.13     66.85 o 
  -1   0   4      380.73      442.54     12.51 o 
   0   0   4      229.69      255.01     10.31 o 
   1   0   4      144.15      170.66      5.88 o 
   2   0   4      143.03      143.40      5.43 o 
   3   0   4        0.64        0.59      1.00 o 
   4   0   4      133.97      133.76      9.33 o 
   5   0   4        0.00        0.25      1.54 o 
   6   0   4        0.02       -1.27      2.43 o 
  -9   1   4       13.75       13.51      4.23 o 
  -8   1   4        1.52        2.34      2.73 o 
  -7   1   4      147.62      151.36     10.07 o 
  -6   1   4      183.15      192.02     10.55 o 
  -5   1   4      284.08      279.72     13.73 o 
  -4   1   4       17.57       17.78      2.77 o 
  -3   1   4     1167.44     1146.51     46.58 o 
  -2   1   4        0.14        0.76      1.06 o 
  -1   1   4     1482.91     1542.79     41.43 o 
   0   1   4     2124.72     2436.63     64.99 o 
   1   1   4      119.65      123.91      6.85 o 
   2   1   4      512.49      591.77     29.13 o 
   3   1   4      286.84      297.96     10.13 o 
   4   1   4       28.75       37.33      3.05 o 
   5   1   4      115.17      106.76      8.37 o 
   6   1   4       60.78       60.63      6.48 o 
  -9   2   4        6.53        4.67      3.41 o 
  -8   2   4       53.14       63.05      6.31 o 
  -7   2   4       41.75       43.10      4.69 o 
  -6   2   4     1081.11     1093.63     45.93 o 
  -5   2   4        0.61        1.79      1.99 o 
  -4   2   4     1349.93     1409.45     57.51 o 
  -3   2   4       20.25       26.45      3.01 o 
  -2   2   4      518.76      481.20     18.19 o 
  -1   2   4       16.86       17.28      1.68 o 
   0   2   4     1048.49     1054.72     29.28 o 
   1   2   4      203.27      240.73      9.77 o 
   2   2   4      106.53      100.33      4.52 o 
   3   2   4        1.04       -0.41      1.70 o 
   4   2   4        0.08       -2.39      2.38 o 
   5   2   4        0.77       -0.36      2.81 o 
  -8   3   4      138.75      132.56      9.26 o 
  -7   3   4       83.26       82.14      6.73 o 
  -6   3   4       47.43       37.03      4.21 o 
  -5   3   4      521.33      548.72     25.01 o 
  -4   3   4       32.03       34.11      3.92 o 
  -3   3   4       91.44       84.32      6.03 o 
  -2   3   4       82.08       83.34      3.53 o 
  -1   3   4       15.30       14.77      1.81 o 
   0   3   4      115.37      117.27      4.84 o 
   1   3   4        6.02        3.04      1.34 o 
   2   3   4       30.82       37.28      3.07 o 
   3   3   4       32.54       26.33      4.74 o 
   4   3   4        0.08        1.06      2.64 o 
   5   3   4        0.09       -3.97      3.00 o 
  -9   4   4       56.15       60.30      7.39 o 
  -8   4   4      141.55      133.02      9.63 o 
  -7   4   4       23.25       24.46      4.40 o 
  -6   4   4      319.00      301.25     15.90 o 
  -5   4   4        4.10        0.51      2.07 o 
  -4   4   4      411.90      415.28     20.03 o 
  -3   4   4      184.16      205.14     11.43 o 
  -2   4   4      161.68      145.47     13.45 o 
  -1   4   4       12.88       12.98      2.44 o 
   0   4   4      211.36      201.65      9.59 o 
   1   4   4      168.07      165.91     13.95 o 
   2   4   4       33.86       38.48      5.35 o 
   3   4   4       23.70       26.24      5.15 o 
   4   4   4        0.06       -4.13      2.96 o 
  -9   5   4      116.96      114.29      9.66 o 
  -8   5   4       53.12       54.18      6.27 o 
  -7   5   4      120.82      114.38      8.68 o 
  -6   5   4       26.55       24.02      4.38 o 
  -5   5   4        6.14        1.29      2.31 o 
  -4   5   4        2.89        4.10      2.56 o 
  -3   5   4       15.01       15.73      3.50 o 
  -2   5   4        5.73        2.51      1.36 o 
  -1   5   4        9.34        7.84      1.89 o 
   0   5   4        0.02       -0.57      1.74 o 
   1   5   4        1.87        1.21      2.43 o 
   2   5   4        0.01       -2.22      2.44 o 
   3   5   4       55.83       70.03      8.27 o 
  -8   6   4        6.82        5.51      3.78 o 
  -7   6   4        0.66        2.03      2.94 o 
  -6   6   4        6.47       11.40      3.61 o 
  -5   6   4        9.79        5.14      2.91 o 
  -4   6   4        5.64        3.55      2.91 o 
  -3   6   4       13.67       15.51      4.02 o 
  -2   6   4        9.94        7.88      2.96 o 
  -1   6   4      289.87      300.74     10.72 o 
   0   6   4       10.66        8.09      2.15 o 
   1   6   4       72.08       81.58      7.51 o 
   2   6   4        6.60        4.72      3.86 o 
  -8   7   4        0.02        1.64      3.52 o 
  -7   7   4        2.97        7.89      3.71 o 
  -6   7   4       18.64       19.72      4.90 o 
  -5   7   4        2.94        2.66      2.99 o 
  -4   7   4       76.24       75.94      7.26 o 
  -3   7   4        0.51        0.34      2.82 o 
  -2   7   4       68.70       64.86      6.28 o 
  -1   7   4       23.13       17.09      3.84 o 
   0   7   4       62.39       64.30      6.58 o 
   1   7   4        2.41        2.77      4.16 o 
  -7   8   4        1.53       -1.37      3.14 o 
  -6   8   4       39.85       36.95      6.55 o 
  -5   8   4       62.05       61.98      6.77 o 
  -4   8   4      102.63      108.73      9.29 o 
  -3   8   4       58.63       55.01      7.20 o 
  -2   8   4       13.14        8.99      3.91 o 
  -1 -10   5        2.34        4.95      3.01 o 
   0 -10   5        0.65       -0.97      2.38 o 
   1 -10   5        1.28        2.26      2.14 o 
   2 -10   5        5.76        7.45      2.87 o 
   3 -10   5       46.09       54.33      5.35 o 
   4 -10   5       36.90       48.47      6.02 o 
   5 -10   5      105.45      108.61      8.29 o 
  -3  -9   5       15.95       15.75      4.55 o 
  -2  -9   5        5.27        3.48      2.69 o 
  -1  -9   5        4.15        2.54      2.37 o 
   0  -9   5       28.61       26.12      4.38 o 
   1  -9   5       21.36       19.95      3.59 o 
   2  -9   5       15.94       18.25      3.57 o 
   3  -9   5        0.24       -0.02      2.01 o 
   4  -9   5       83.09      109.02      7.71 o 
   5  -9   5        5.59        2.62      2.50 o 
   6  -9   5      122.20      124.82      8.98 o 
  -4  -8   5        5.92        5.25      2.32 o 
  -3  -8   5       52.79       57.75      4.13 o 
  -2  -8   5       14.51       16.88      3.75 o 
  -1  -8   5       12.96       14.02      3.32 o 
   0  -8   5        6.70        4.20      2.24 o 
   1  -8   5      171.08      155.18      8.88 o 
   2  -8   5       60.52       45.62      4.34 o 
   3  -8   5      377.41      391.76     17.99 o 
   4  -8   5        2.92        1.21      2.13 o 
   5  -8   5      250.63      246.89     13.24 o 
   6  -8   5        2.63        0.25      2.41 o 
  -5  -7   5        7.08        8.03      2.40 o 
  -4  -7   5       15.53       23.72      5.95 o 
  -3  -7   5        4.49        3.10      1.67 o 
  -2  -7   5        5.94        2.63      1.48 o 
  -1  -7   5        0.10       -0.36      1.59 o 
   0  -7   5        0.75       -0.22      1.41 o 
   1  -7   5       24.41       27.48      3.77 o 
   2  -7   5       47.43       44.32      4.18 o 
   3  -7   5       45.38       37.13      4.64 o 
   4  -7   5       10.64        6.82      2.70 o 
   5  -7   5        0.01        1.97      2.46 o 
   6  -7   5       14.27       17.17      3.84 o 
   7  -7   5        3.94        1.11      2.76 o 
  -6  -6   5       18.95       15.03      3.14 o 
  -5  -6   5       72.42       75.19      4.71 o 
  -4  -6   5        0.01       -0.58      1.58 o 
  -3  -6   5      328.16      359.04     12.26 o 
  -2  -6   5      161.03      170.29      6.72 o 
  -1  -6   5       68.48       74.67      3.74 o 
   0  -6   5       39.44       36.90      3.44 o 
   1  -6   5      129.74      114.57      6.66 o 
   2  -6   5        0.07        0.02      1.32 o 
   3  -6   5      152.16      144.63      8.34 o 
   4  -6   5      168.14      153.76      8.95 o 
   5  -6   5        8.03        4.59      2.28 o 
   6  -6   5        0.08        0.76      2.08 o 
   7  -6   5       10.25        8.12      3.29 o 
  -6  -5   5        2.50        3.17      2.00 o 
  -5  -5   5       33.18       34.44      3.19 o 
  -4  -5   5       25.35       17.55      6.29 o 
  -3  -5   5      136.19      134.70      5.74 o 
  -2  -5   5       97.34      106.66      4.62 o 
  -1  -5   5        2.24        4.07      0.90 o 
   0  -5   5       80.57       72.75      2.75 o 
   1  -5   5       37.73       32.25      2.26 o 
   2  -5   5        0.59       -0.03      1.25 o 
   3  -5   5       65.30       71.37      5.12 o 
   4  -5   5       17.89        9.84      2.68 o 
   5  -5   5        4.09        6.28      2.37 o 
   6  -5   5        8.13        5.42      2.45 o 
   7  -5   5      115.10       93.04      6.74 o 
  -7  -4   5       21.22       24.64      4.53 o 
  -6  -4   5        9.85       12.66      2.46 o 
  -5  -4   5        3.99        5.19      1.70 o 
  -4  -4   5       84.10       80.28      9.65 o 
  -3  -4   5        3.89        3.46      1.30 o 
  -2  -4   5      145.69      147.24      6.51 o 
  -1  -4   5       21.11       19.33      1.27 o 
   0  -4   5       23.98       21.97      1.37 o 
   1  -4   5       77.42       88.32      3.83 o 
   2  -4   5        4.94        5.20      1.25 o 
   3  -4   5       22.73       16.05      3.40 o 
   4  -4   5        2.40        1.82      1.91 o 
   5  -4   5       72.03       55.80      4.89 o 
   6  -4   5      106.66       87.24      6.29 o 
  -8  -3   5       16.35       21.40      4.41 o 
  -7  -3   5       38.04       40.90      5.67 o 
  -6  -3   5       51.77       55.83      5.23 o 
  -5  -3   5        0.62       -1.21      1.15 o 
  -4  -3   5       12.95        8.67      1.56 o 
  -3  -3   5      172.10      164.74      4.75 o 
  -2  -3   5      117.05      111.33      3.44 o 
  -1  -3   5      618.41      642.80     15.12 o 
   0  -3   5       15.07       14.41      1.10 o 
   1  -3   5        8.19        6.08      1.12 o 
   2  -3   5       98.70      101.45      4.33 o 
   3  -3   5       12.14       10.79      1.71 o 
   4  -3   5        4.56        4.25      1.62 o 
   5  -3   5       33.96       29.15      4.66 o 
   6  -3   5        7.83        5.57      3.50 o 
   7  -3   5        1.20       -2.80      3.04 o 
  -8  -2   5       22.48       24.00      4.49 o 
  -7  -2   5        1.34        4.33      2.50 o 
  -6  -2   5      178.05      167.50     10.27 o 
  -5  -2   5       29.42       24.99      2.47 o 
  -4  -2   5      264.01      253.27      6.78 o 
  -3  -2   5        0.06        0.55      0.62 o 
  -2  -2   5      396.59      402.20      9.82 o 
  -1  -2   5      307.73      361.00      8.87 o 
   0  -2   5      303.25      311.50      7.78 o 
   1  -2   5        8.91       10.81      3.46 o 
   2  -2   5      253.89      264.45     15.63 o 
   3  -2   5       95.16      101.59      5.18 o 
   4  -2   5      322.89      317.55     13.09 o 
   5  -2   5        8.54        4.66      1.87 o 
   6  -2   5      156.18      170.55     11.06 o 
  -8  -1   5       60.80       70.16      6.60 o 
  -7  -1   5       32.69       30.74      4.69 o 
  -6  -1   5      208.75      197.58     11.58 o 
  -5  -1   5      114.16      106.58      4.73 o 
  -4  -1   5       98.08       77.76      4.36 o 
  -3  -1   5     1301.80     1358.80     30.85 o 
  -2  -1   5        2.07        2.75      0.76 o 
  -1  -1   5      834.94      912.79     21.60 o 
   0  -1   5       19.61       17.42      1.65 o 
   1  -1   5      254.96      273.74      8.82 o 
   2  -1   5       17.03       19.04      2.12 o 
   3  -1   5      679.00      730.11     21.58 o 
   4  -1   5       21.18       25.74      5.77 o 
   5  -1   5      139.05      131.07      6.25 o 
   6  -1   5       16.26       20.35      4.93 o 
  -9   0   5        1.77        1.77      2.99 o 
  -8   0   5        3.73        5.33      3.03 o 
  -7   0   5       17.28       14.51      3.56 o 
  -6   0   5       19.47       15.65      2.35 o 
  -5   0   5       34.70       29.35      3.64 o 
  -4   0   5        0.04       -0.44      1.18 o 
  -3   0   5      300.18      292.52     13.58 o 
  -2   0   5       13.37       19.54      1.24 o 
  -1   0   5      158.49      148.34      5.08 o 
   0   0   5        0.68        3.10      1.06 o 
   1   0   5        0.01       -0.10      0.92 o 
   2   0   5      156.40      165.89      6.33 o 
   3   0   5       28.32       26.00      2.80 o 
   4   0   5      129.08      135.28      6.12 o 
   5   0   5        0.02       -1.08      2.56 o 
   6   0   5        3.66        2.44      3.44 o 
  -9   1   5       13.21       14.68      4.40 o 
  -8   1   5       58.15       60.41      6.24 o 
  -7   1   5      106.32      104.39      8.14 o 
  -6   1   5      139.29      141.28      8.81 o 
  -5   1   5       76.39       71.88      5.56 o 
  -4   1   5       25.36       28.69      3.76 o 
  -3   1   5       42.92       34.98      3.40 o 
  -2   1   5      217.06      239.13     11.66 o 
  -1   1   5      377.57      378.60     11.34 o 
   0   1   5        5.86        2.95      1.26 o 
   1   1   5       95.36       94.01      5.79 o 
   2   1   5      128.54      119.38      5.22 o 
   3   1   5       54.26       53.44      3.45 o 
   4   1   5       21.35       18.92      2.82 o 
   5   1   5       48.53       57.34      7.24 o 
  -9   2   5        0.41        1.77      3.09 o 
  -7   2   5      113.32      115.51      8.23 o 
  -6   2   5      440.31      459.91     21.81 o 
  -5   2   5      150.81      161.18      9.67 o 
  -4   2   5      173.47      162.50      9.45 o 
  -3   2   5      493.67      533.53     23.75 o 
  -2   2   5       37.14       35.44      3.55 o 
  -1   2   5     1018.46     1076.82     29.82 o 
   0   2   5      693.20      757.47     21.91 o 
   1   2   5      148.86      153.82      6.13 o 
   2   2   5       69.90       77.94      4.16 o 
   3   2   5       60.86       59.22      3.75 o 
   4   2   5       25.29       24.56      4.88 o 
   5   2   5       23.99       24.70      5.40 o 
  -8   3   5        6.19        2.65      2.90 o 
  -7   3   5        5.24        4.69      2.61 o 
  -6   3   5       77.98       85.71      6.84 o 
  -5   3   5      181.94      189.04     11.15 o 
  -4   3   5        6.71        9.19      2.80 o 
  -3   3   5      365.84      354.36     17.23 o 
  -2   3   5        3.63        3.88      1.94 o 
  -1   3   5      407.51      408.15     12.72 o 
   0   3   5      189.80      192.76      7.24 o 
   1   3   5      148.08      168.43      6.73 o 
   2   3   5       39.46       39.07      3.53 o 
   3   3   5        3.51        4.13      3.15 o 
   4   3   5        5.44        2.32      3.71 o 
  -9   4   5        4.51        5.58      3.49 o 
  -8   4   5       71.26       66.62      6.55 o 
  -7   4   5       98.79       88.60      7.38 o 
  -6   4   5      117.90      111.91      8.33 o 
  -5   4   5      168.04      172.58     10.81 o 
  -4   4   5      222.38      232.10     13.12 o 
  -3   4   5        0.49       -0.54      1.69 o 
  -2   4   5       20.55       15.64      3.26 o 
  -1   4   5        7.07        7.35      1.73 o 
   0   4   5        0.31       -0.64      1.27 o 
   1   4   5       15.13       14.23      2.38 o 
   2   4   5        6.04        8.47      3.84 o 
   3   4   5       50.93       57.98      7.56 o 
  -8   5   5       72.82       61.98      6.70 o 
  -7   5   5       67.11       72.85      6.85 o 
  -6   5   5      101.19       95.33      7.85 o 
  -5   5   5      164.15      172.01     11.24 o 
  -4   5   5      246.64      245.54     14.12 o 
  -3   5   5      412.29      409.10     20.34 o 
  -2   5   5      237.43      228.61     12.83 o 
  -1   5   5       21.40       20.34      3.61 o 
   0   5   5      153.58      142.78      8.60 o 
   1   5   5       29.07       19.15      4.84 o 
   2   5   5       59.41       65.22      6.86 o 
  -8   6   5       59.35       59.68      6.67 o 
  -7   6   5       65.83       65.69      6.77 o 
  -6   6   5      155.09      150.17     10.73 o 
  -5   6   5       44.81       37.62      5.77 o 
  -4   6   5      129.99      110.83      8.81 o 
  -3   6   5       60.74       65.92      6.45 o 
  -2   6   5       13.60       10.08      3.52 o 
  -1   6   5       49.48       50.76      5.17 o 
   1   6   5        5.50       13.64      4.35 o 
  -7   7   5       11.48        8.72      4.01 o 
  -6   7   5        5.99        4.81      3.18 o 
  -5   7   5       40.41       35.17      6.11 o 
  -4   7   5       54.33       59.53      6.52 o 
  -3   7   5       23.13       18.67      4.90 o 
  -2   7   5       13.86       10.46      4.08 o 
  -1   7   5        2.12       -0.25      2.51 o 
  -5   8   5       59.81       61.37      7.01 o 
  -4   8   5        0.85        1.27      3.29 o 
  -3   8   5       30.46       38.16      6.64 o 
  -1 -10   6        3.79        4.76      3.02 o 
   0 -10   6        0.19       -0.23      2.30 o 
   1 -10   6       12.27        8.41      3.00 o 
   2 -10   6        0.00       -1.44      2.13 o 
   3 -10   6       16.88       12.64      3.54 o 
   4 -10   6        0.17       -2.40      2.33 o 
  -3  -9   6        1.98       -0.56      2.88 o 
  -2  -9   6        0.96        0.06      2.56 o 
  -1  -9   6        0.85        0.94      2.21 o 
   0  -9   6        1.08       -0.44      2.02 o 
   1  -9   6       25.73       12.23      3.20 o 
   2  -9   6        0.18        0.28      1.81 o 
   3  -9   6        7.54        8.21      3.04 o 
   4  -9   6       20.58       21.90      4.37 o 
   5  -9   6       44.47       46.59      6.24 o 
  -4  -8   6       14.50        9.23      2.57 o 
  -3  -8   6        1.75        1.01      1.67 o 
  -2  -8   6       47.15       49.49      3.56 o 
  -1  -8   6       17.30       10.69      3.14 o 
   0  -8   6      224.39      215.97     11.41 o 
   1  -8   6       18.95       19.75      3.62 o 
   2  -8   6      175.68      158.81      9.27 o 
   3  -8   6       16.15       19.50      3.71 o 
   4  -8   6       80.72       85.95      6.78 o 
   5  -8   6       13.18       12.54      3.67 o 
   6  -8   6       39.08       42.65      5.99 o 
  -5  -7   6       12.64       12.49      2.82 o 
  -4  -7   6        5.23        2.50      1.90 o 
  -3  -7   6       82.42       81.92      4.66 o 
  -2  -7   6        9.74        8.49      1.95 o 
  -1  -7   6      243.78      236.77      8.69 o 
   0  -7   6        4.83        8.69      2.40 o 
   1  -7   6      555.25      518.48     22.03 o 
   2  -7   6       74.97       73.32      5.62 o 
   3  -7   6      309.16      297.29     14.59 o 
   4  -7   6       34.79       44.44      5.37 o 
   5  -7   6      172.50      159.06      9.92 o 
   6  -7   6       89.06       84.39      6.83 o 
  -6  -6   6       19.34       16.56      4.02 o 
  -5  -6   6        0.49       -2.15      1.43 o 
  -4  -6   6       96.42       96.73      5.18 o 
  -3  -6   6       38.85       47.28      3.29 o 
  -2  -6   6       28.21       27.72      2.75 o 
  -1  -6   6       18.24       18.03      2.23 o 
   0  -6   6      444.47      441.01     18.82 o 
   1  -6   6       98.66       96.36      6.22 o 
   2  -6   6      418.31      406.04     18.03 o 
   3  -6   6      340.94      343.42     16.08 o 
   4  -6   6        8.69        6.00      2.46 o 
   5  -6   6       77.69       63.77      5.61 o 
   6  -6   6       14.72       14.97      3.77 o 
  -6  -5   6       22.21       26.64      4.66 o 
  -5  -5   6      119.92      127.26      6.04 o 
  -4  -5   6        0.20       -0.95      1.32 o 
  -3  -5   6      679.27      725.88     21.86 o 
  -2  -5   6      240.66      256.15      7.39 o 
  -1  -5   6      319.24      320.79     11.11 o 
   0  -5   6       63.79       64.87      2.67 o 
   1  -5   6      133.80      128.78      5.31 o 
   2  -5   6       73.81       69.52      3.76 o 
   3  -5   6       87.63       85.77      4.78 o 
   4  -5   6      508.33      451.49     20.11 o 
   5  -5   6       13.54        7.91      2.65 o 
   6  -5   6       63.49       49.87      4.94 o 
  -7  -4   6        0.63        1.54      2.72 o 
  -6  -4   6       32.03       32.03      4.77 o 
  -5  -4   6       10.44       16.38      3.42 o 
  -4  -4   6       87.60       83.21      4.24 o 
  -3  -4   6       31.25       38.85      2.61 o 
  -2  -4   6      594.11      621.00     15.01 o 
  -1  -4   6        6.33        8.55      1.12 o 
   0  -4   6      257.22      233.22      6.43 o 
   1  -4   6      171.02      178.04      6.55 o 
   2  -4   6       33.84       26.41      4.07 o 
   3  -4   6       53.90       54.70      3.41 o 
   4  -4   6       13.24       11.45      3.59 o 
   5  -4   6       30.73       25.75      4.38 o 
   6  -4   6        1.56       -2.05      1.87 o 
  -7  -3   6      130.59      131.93      9.28 o 
  -6  -3   6      129.00      129.87      8.81 o 
  -5  -3   6      114.75      120.04      8.04 o 
  -4  -3   6       84.00       85.15      4.30 o 
  -3  -3   6      341.20      341.14      8.76 o 
  -2  -3   6      120.63      124.31      3.86 o 
  -1  -3   6       98.40      101.31      3.30 o 
   0  -3   6      280.62      312.05      8.06 o 
   1  -3   6       26.02       28.78      2.09 o 
   2  -3   6       73.85       74.23      3.78 o 
   3  -3   6      246.41      234.45      8.55 o 
   4  -3   6        8.01        9.24      2.11 o 
   5  -3   6      261.22      294.11     15.56 o 
   6  -3   6        6.56        1.44      3.22 o 
  -8  -2   6        4.13        5.88      3.11 o 
  -7  -2   6        2.11        0.34      2.32 o 
  -6  -2   6       88.44       84.27      6.76 o 
  -5  -2   6      222.90      223.00     12.42 o 
  -4  -2   6      124.16      110.33      4.71 o 
  -3  -2   6       65.03       62.41      2.41 o 
  -2  -2   6       78.87       74.90      2.63 o 
  -1  -2   6       55.68       53.72      2.32 o 
   0  -2   6        3.25        2.24      0.66 o 
   1  -2   6        3.32        1.31      1.00 o 
   2  -2   6        4.45        1.33      1.23 o 
   3  -2   6       14.89       10.13      1.98 o 
   4  -2   6        2.34        1.50      1.54 o 
   5  -2   6        8.84        7.76      2.23 o 
   6  -2   6        0.96        2.89      3.37 o 
  -8  -1   6        0.18        0.31      2.27 o 
  -7  -1   6       61.53       63.28      6.06 o 
  -6  -1   6        3.79        5.97      2.48 o 
  -5  -1   6      170.87      155.04      6.33 o 
  -4  -1   6      146.92      154.10      6.13 o 
  -3  -1   6      190.50      180.14      9.14 o 
  -2  -1   6       84.14       92.84      3.02 o 
  -1  -1   6        4.30        3.71      1.56 o 
   0  -1   6       20.93       16.72      1.39 o 
   1  -1   6        3.36        1.79      1.11 o 
   2  -1   6      208.39      212.45      7.85 o 
   3  -1   6      109.35      113.20      5.37 o 
   4  -1   6       60.63       53.58      3.84 o 
   5  -1   6        1.56        1.07      1.92 o 
  -8   0   6       30.75       28.82      5.13 o 
  -7   0   6       11.04        6.75      3.00 o 
  -6   0   6      213.91      219.89      8.71 o 
  -5   0   6       18.48       19.70      2.45 o 
  -4   0   6      107.14      101.43      4.73 o 
  -3   0   6      376.76      423.02     18.97 o 
  -2   0   6      167.77      163.51      8.74 o 
  -1   0   6      277.16      301.04     14.17 o 
   0   0   6      175.31      179.65      7.46 o 
   1   0   6      232.67      260.96      8.98 o 
   2   0   6        0.83       -0.54      2.34 o 
   3   0   6      247.96      266.80     14.60 o 
   4   0   6        0.65        1.38      1.76 o 
   5   0   6       15.71       16.13      4.51 o 
  -9   1   6       32.89       32.07      5.84 o 
  -8   1   6        3.11        0.00      2.73 o 
  -7   1   6      224.81      234.55      9.63 o 
  -6   1   6        1.62        3.50      2.58 o 
  -5   1   6      284.44      311.28     15.57 o 
  -4   1   6       75.35       74.41      5.69 o 
  -3   1   6      161.41      155.60      8.80 o 
  -2   1   6       99.01       96.65      6.25 o 
  -1   1   6      372.13      403.32     12.33 o 
   0   1   6        5.17        5.28      1.46 o 
   1   1   6       17.05       15.60      3.72 o 
   2   1   6       36.30       36.19      5.47 o 
   3   1   6        0.14       -1.43      1.37 o 
   4   1   6        5.95        7.94      3.49 o 
   5   1   6       17.48       19.76      5.29 o 
  -9   2   6        2.29        0.68      3.20 o 
  -7   2   6      101.11       97.63      7.69 o 
  -6   2   6      158.11      167.41     10.42 o 
  -5   2   6        0.61       -0.23      2.01 o 
  -4   2   6      104.64      110.02      7.48 o 
  -3   2   6        6.56        5.05      2.34 o 
  -2   2   6      181.19      175.55      9.76 o 
  -1   2   6      497.87      503.02     22.53 o 
   0   2   6      421.70      448.95     14.14 o 
   1   2   6       60.76       62.95      3.76 o 
   2   2   6        0.77       -1.13      1.56 o 
   3   2   6       12.17       11.33      2.40 o 
   4   2   6        5.93        8.54      3.76 o 
  -8   3   6        3.90        1.40      3.30 o 
  -7   3   6        6.55        6.37      3.19 o 
  -6   3   6      329.09      349.03     18.21 o 
  -5   3   6        2.28        1.91      2.11 o 
  -4   3   6      312.49      298.91     15.66 o 
  -3   3   6        3.72        5.11      2.55 o 
  -2   3   6      267.91      251.11     13.15 o 
  -1   3   6      154.24      140.90      8.56 o 
   0   3   6      279.82      267.19      9.58 o 
   1   3   6       35.80       33.29      3.36 o 
   2   3   6       14.70       17.39      2.99 o 
   3   3   6       11.21       10.57      4.28 o 
  -8   4   6       61.09       55.73      7.06 o 
  -7   4   6        0.05        1.22      2.93 o 
  -6   4   6      101.51       92.37      7.76 o 
  -5   4   6       36.55       47.22      5.35 o 
  -4   4   6      444.54      455.14     22.31 o 
  -3   4   6      155.54      147.32      9.65 o 
  -2   4   6      164.88      166.40     10.11 o 
  -1   4   6      393.44      358.20     17.58 o 
   0   4   6       20.46       14.18      3.42 o 
   1   4   6      170.72      179.55      7.63 o 
   2   4   6       15.76       16.61      4.60 o 
  -8   5   6        3.48        1.24      3.65 o 
  -7   5   6        3.55        1.32      3.19 o 
  -6   5   6       13.82       14.36      4.25 o 
  -5   5   6        1.77        2.86      2.76 o 
  -4   5   6      116.67      108.91      8.61 o 
  -3   5   6       18.98       16.06      3.93 o 
  -2   5   6       15.81       11.75      3.57 o 
  -1   5   6        0.82        0.63      2.17 o 
   0   5   6        6.59        4.86      2.75 o 
  -7   6   6        4.59        2.24      3.23 o 
  -6   6   6       15.05       14.55      4.39 o 
  -5   6   6        7.70        2.88      3.19 o 
  -4   6   6        0.07       -1.38      2.50 o 
  -3   6   6       35.11       34.34      5.93 o 
  -2   6   6        8.51        3.58      2.89 o 
  -1   6   6       29.31       19.41      4.15 o 
  -6   7   6       27.91       25.23      5.64 o 
  -5   7   6        1.02        4.28      3.68 o 
  -4   7   6       23.05       19.49      4.79 o 
  -3   7   6        7.42        6.58      3.91 o 
  -2   7   6        1.00       -2.62      2.40 o 
   0 -10   7        8.60        8.94      3.30 o 
   1 -10   7       21.18       24.44      4.44 o 
   2 -10   7        2.85        3.98      2.71 o 
   3 -10   7       30.97       39.34      5.50 o 
  -2  -9   7       72.51       72.69      6.83 o 
  -1  -9   7       15.30       12.68      3.60 o 
   0  -9   7       27.20       26.69      4.38 o 
   1  -9   7       23.49       20.84      3.99 o 
   2  -9   7        0.91       -2.95      1.97 o 
   3  -9   7       66.86       60.06      5.63 o 
   4  -9   7        1.35       -2.11      2.32 o 
  -4  -8   7        0.11        0.81      2.13 o 
  -3  -8   7       59.95       68.60      4.58 o 
  -2  -8   7        4.22        1.91      1.75 o 
  -1  -8   7       26.09       28.17      4.41 o 
   0  -8   7       12.69        7.26      2.81 o 
   1  -8   7       61.66       54.21      5.07 o 
   2  -8   7        8.36       10.47      2.97 o 
   3  -8   7        3.88        0.60      2.25 o 
   4  -8   7       15.70       19.08      4.16 o 
   5  -8   7        0.92       -2.65      2.43 o 
  -5  -7   7       10.92       17.70      4.23 o 
  -4  -7   7        4.70        5.29      2.24 o 
  -3  -7   7        3.12        3.10      1.92 o 
  -2  -7   7       10.52       10.88      2.15 o 
  -1  -7   7        3.10        4.18      1.62 o 
   0  -7   7       20.53       13.49      3.03 o 
   1  -7   7       80.76       67.89      5.37 o 
   2  -7   7       61.95       59.29      5.36 o 
   3  -7   7       28.29       25.84      4.51 o 
   4  -7   7       32.87       24.56      4.50 o 
   5  -7   7       48.96       43.48      5.79 o 
  -5  -6   7        0.05       -0.84      1.89 o 
  -4  -6   7        6.84        3.35      1.74 o 
  -3  -6   7        0.03       -0.58      1.51 o 
  -2  -6   7        3.75        1.71      1.41 o 
  -1  -6   7      160.47      148.83      4.95 o 
   0  -6   7        7.05        5.44      1.29 o 
   1  -6   7      170.92      154.66      9.39 o 
   2  -6   7        4.54        1.76      1.52 o 
   3  -6   7        1.73        3.71      2.49 o 
   4  -6   7        7.93        4.65      2.59 o 
   5  -6   7       22.70       21.54      4.34 o 
  -6  -5   7        2.57        4.03      2.70 o 
  -5  -5   7       24.85       32.67      4.96 o 
  -4  -5   7        1.39        0.40      1.97 o 
  -3  -5   7      668.62      755.77     22.63 o 
  -2  -5   7       64.61       63.96      2.82 o 
  -1  -5   7      629.68      682.70     16.66 o 
   0  -5   7       68.35       62.69      2.75 o 
   1  -5   7      461.42      450.11     14.17 o 
   2  -5   7      127.53      116.51      5.41 o 
   3  -5   7      445.26      465.16     21.11 o 
   4  -5   7        3.97        2.11      2.35 o 
   5  -5   7       34.41       37.17      5.20 o 
  -7  -4   7        4.89        0.33      2.21 o 
  -6  -4   7        4.43        3.08      2.43 o 
  -5  -4   7       30.06       30.10      4.44 o 
  -4  -4   7        7.92        7.96      2.55 o 
  -3  -4   7      232.65      248.86      7.02 o 
  -2  -4   7      135.39      136.70      4.40 o 
  -1  -4   7       30.94       35.00      1.93 o 
   0  -4   7        0.87        0.71      0.82 o 
   1  -4   7       20.67       17.29      2.33 o 
   2  -4   7       18.16       14.36      2.17 o 
   3  -4   7       19.81       15.80      2.45 o 
   4  -4   7       87.41       78.04      4.57 o 
   5  -4   7        1.92        3.95      2.76 o 
  -7  -3   7        9.92       10.23      3.28 o 
  -6  -3   7        0.01        3.36      2.49 o 
  -5  -3   7       46.57       50.88      4.96 o 
  -4  -3   7       63.14       67.76      5.49 o 
  -3  -3   7      313.70      319.99     11.95 o 
  -2  -3   7      226.55      255.26      7.59 o 
  -1  -3   7      156.33      171.17      5.07 o 
   0  -3   7       82.64       83.42      3.90 o 
   1  -3   7       17.81       11.41      5.94 o 
   2  -3   7      196.77      199.69      8.38 o 
   3  -3   7       13.21       13.53      2.37 o 
   4  -3   7       77.26       74.28      6.51 o 
   5  -3   7       54.26       54.91      9.54 o 
  -8  -2   7       40.50       45.31      5.54 o 
  -7  -2   7       47.31       41.46      4.97 o 
  -6  -2   7      275.41      270.13     15.03 o 
  -5  -2   7       25.65       31.58      4.48 o 
  -4  -2   7      168.35      159.88      9.84 o 
  -3  -2   7      229.17      241.57      8.61 o 
  -2  -2   7      102.19      101.63      4.43 o 
  -1  -2   7      209.76      208.78      5.86 o 
   0  -2   7      217.81      227.64      7.85 o 
   1  -2   7       77.75       77.70      3.98 o 
   2  -2   7       38.78       43.04      3.17 o 
   3  -2   7      259.69      276.29     10.24 o 
   4  -2   7        0.04        0.86      1.73 o 
   5  -2   7      134.79      140.92      7.87 o 
  -8  -1   7        4.62        4.81      3.05 o 
  -7  -1   7       39.54       41.36      5.81 o 
  -6  -1   7        1.52       -0.24      1.93 o 
  -5  -1   7      154.40      148.65      6.31 o 
  -4  -1   7       44.47       45.12      2.97 o 
  -3  -1   7      171.77      170.00      6.68 o 
  -2  -1   7       51.71       48.33      2.84 o 
  -1  -1   7       49.71       48.03      2.40 o 
   0  -1   7      303.42      316.68     16.94 o 
   1  -1   7       18.75       24.12      3.55 o 
   2  -1   7      540.39      609.02     18.84 o 
   3  -1   7       15.42       19.68      2.88 o 
   4  -1   7       93.92       94.14      6.67 o 
   5  -1   7        3.82        2.59      2.44 o 
  -8   0   7       19.04       23.67      4.81 o 
  -7   0   7        1.77       -0.02      2.40 o 
  -6   0   7       55.01       57.84      3.91 o 
  -5   0   7        7.77        7.67      2.81 o 
  -4   0   7       15.01       16.82      3.49 o 
  -3   0   7      229.21      220.68      8.27 o 
  -2   0   7        0.57        1.48      1.20 o 
  -1   0   7      401.16      432.52     19.73 o 
   0   0   7        6.17        9.18      1.82 o 
   1   0   7      351.73      388.21     12.77 o 
   2   0   7       17.07       14.78      2.71 o 
   3   0   7      222.48      226.85      9.14 o 
   4   0   7       22.87       18.36      3.22 o 
  -8   1   7        3.75        5.68      3.35 o 
  -7   1   7        3.14        1.02      1.95 o 
  -6   1   7        5.64        4.75      2.95 o 
  -5   1   7        6.79        9.18      2.87 o 
  -4   1   7        2.08        2.61      1.99 o 
  -3   1   7        3.14        3.13      1.96 o 
  -2   1   7      238.33      229.31     12.01 o 
  -1   1   7       13.76       19.81      3.47 o 
   0   1   7      380.73      383.97     12.50 o 
   1   1   7       15.48       13.34      2.43 o 
   2   1   7      180.66      192.16      7.99 o 
   3   1   7        3.56        3.09      1.97 o 
   4   1   7       49.72       57.90      7.74 o 
  -8   2   7       26.55       26.13      5.40 o 
  -7   2   7      263.20      279.86     15.67 o 
  -6   2   7      142.81      140.01      9.68 o 
  -5   2   7      224.35      231.05     13.19 o 
  -4   2   7       51.72       37.29      4.31 o 
  -3   2   7      455.13      429.52     20.38 o 
  -2   2   7        2.24        2.91      2.11 o 
  -1   2   7      910.12      921.62     39.23 o 
   0   2   7       93.88       77.35      5.99 o 
   1   2   7       97.93      104.80      5.24 o 
   2   2   7       22.90       26.62      5.20 o 
   3   2   7       53.62       60.66      7.75 o 
  -8   3   7       16.32       11.47      4.43 o 
  -7   3   7       63.06       60.69      6.30 o 
  -6   3   7       14.00       11.97      3.94 o 
  -5   3   7       66.17       63.68      6.24 o 
  -4   3   7       17.30       23.83      4.33 o 
  -3   3   7      122.44      105.12      7.63 o 
  -2   3   7       47.16       51.69      4.99 o 
  -1   3   7        6.47        2.60      2.23 o 
   0   3   7      124.07      108.87      7.50 o 
   1   3   7        7.65        4.50      2.66 o 
   2   3   7        2.51        2.36      2.12 o 
  -8   4   7        0.35        1.27      3.25 o 
  -7   4   7        6.69        4.39      3.64 o 
  -6   4   7       10.28       10.66      3.87 o 
  -5   4   7       65.47       56.46      6.07 o 
  -4   4   7        0.48       -1.40      2.45 o 
  -3   4   7       15.44       10.85      3.31 o 
  -2   4   7        6.14        5.85      2.72 o 
  -1   4   7        1.58       -0.82      1.91 o 
   0   4   7        2.16        2.38      2.25 o 
   1   4   7        0.01        0.57      2.38 o 
  -7   5   7        7.50       10.98      4.23 o 
  -6   5   7       49.25       55.00      7.41 o 
  -5   5   7        5.56        8.50      3.62 o 
  -4   5   7      145.81      128.66      9.63 o 
  -3   5   7        1.24       -0.67      2.64 o 
  -2   5   7        8.41        6.67      2.86 o 
  -1   5   7        7.20        3.55      2.32 o 
   0   5   7        2.96        0.49      2.39 o 
  -6   6   7        3.23        3.35      3.81 o 
  -5   6   7       31.10       30.89      5.75 o 
  -4   6   7       38.78       39.39      6.58 o 
  -3   6   7       33.89       39.18      5.88 o 
  -2   6   7       16.68       12.53      4.06 o 
  -2  -9   8        0.32        0.43      2.98 o 
  -1  -9   8        0.31       -1.03      2.34 o 
   0  -9   8        3.53        1.11      2.48 o 
   1  -9   8       11.58       27.34      4.73 o 
   2  -9   8       15.09        9.04      3.33 o 
   3  -9   8       24.86       25.26      4.90 o 
  -3  -8   8        9.35        4.33      2.25 o 
  -2  -8   8       31.24       35.04      4.05 o 
  -1  -8   8       24.64       15.27      3.63 o 
   0  -8   8      143.41      139.59      8.84 o 
   1  -8   8       20.66       29.64      4.59 o 
   2  -8   8       28.80       20.48      4.32 o 
   3  -8   8       41.16       48.31      6.46 o 
   4  -8   8        6.40        3.84      3.14 o 
  -4  -7   8       28.15       28.55      4.93 o 
  -3  -7   8      158.97      175.22      7.64 o 
  -2  -7   8       59.36       62.70      6.78 o 
  -1  -7   8      103.17      102.48      5.04 o 
   0  -7   8      244.12      226.18      8.59 o 
   1  -7   8      145.47      150.51      9.14 o 
   2  -7   8       72.74       59.87      5.54 o 
   3  -7   8       94.21       84.97      6.98 o 
   4  -7   8       13.00        8.66      3.52 o 
  -5  -6   8        4.57        3.50      2.88 o 
  -4  -6   8        3.85        5.34      2.72 o 
  -3  -6   8       17.81       12.19      3.37 o 
  -2  -6   8       45.64       50.71      3.39 o 
  -1  -6   8       41.21       45.56      4.43 o 
   0  -6   8      121.72      114.77      5.29 o 
   1  -6   8      134.90      125.69      5.84 o 
   2  -6   8       98.93       92.67      4.98 o 
   3  -6   8       18.12       14.50      2.72 o 
   4  -6   8        1.27       -1.61      2.36 o 
  -6  -5   8       17.76       16.47      3.99 o 
  -5  -5   8       11.48       12.19      3.32 o 
  -4  -5   8      178.91      210.49     12.27 o 
  -3  -5   8       97.22      102.15      7.26 o 
  -2  -5   8       66.87       68.37      3.06 o 
  -1  -5   8       18.49       17.92      1.83 o 
   0  -5   8      133.09      124.04      5.51 o 
   1  -5   8        0.06       -0.84      1.44 o 
   2  -5   8       86.24       89.40      4.91 o 
   3  -5   8      194.92      179.90      7.71 o 
   4  -5   8        0.04       -1.31      1.64 o 
   5  -5   8        1.95        1.72      3.03 o 
  -6  -4   8       41.05       51.94      5.44 o 
  -5  -4   8       31.52       24.55      4.39 o 
  -4  -4   8       80.64       90.28      6.86 o 
  -3  -4   8      594.45      640.03     20.05 o 
  -2  -4   8      458.79      514.19     16.48 o 
  -1  -4   8      610.60      659.58     19.49 o 
   0  -4   8      165.89      177.15      6.87 o 
   1  -4   8      647.65      675.14     20.39 o 
   2  -4   8       44.12       44.98      3.33 o 
   3  -4   8      549.68      583.31     18.65 o 
   4  -4   8       26.42       25.32      3.45 o 
  -7  -3   8       35.46       32.08      5.23 o 
  -6  -3   8        1.20        5.36      2.90 o 
  -5  -3   8       61.67       60.64      5.56 o 
  -4  -3   8       42.59       44.29      2.95 o 
  -3  -3   8       79.62       71.13      3.84 o 
  -2  -3   8       57.32       55.24      3.24 o 
  -1  -3   8      182.75      187.99      6.94 o 
   0  -3   8        4.09        2.50      2.30 o 
   1  -3   8       97.10       90.75      4.66 o 
   2  -3   8      122.41      131.21      6.08 o 
   3  -3   8       42.56       38.37      3.93 o 
   4  -3   8       50.39       49.45      4.66 o 
  -7  -2   8       45.16       41.92      5.17 o 
  -6  -2   8      112.21      101.49      7.87 o 
  -5  -2   8       10.10       11.14      3.14 o 
  -4  -2   8       76.33       72.12      3.93 o 
  -3  -2   8       61.03       63.20      3.57 o 
  -2  -2   8      188.41      180.41      6.95 o 
  -1  -2   8       76.15       83.99      6.02 o 
   0  -2   8      284.58      277.70      9.52 o 
   1  -2   8       19.39       21.60      5.96 o 
   2  -2   8        0.08        0.43      1.68 o 
   3  -2   8       36.00       44.99      5.43 o 
   4  -2   8        2.28        0.93      2.13 o 
  -7  -1   8        3.49        2.51      2.79 o 
  -6  -1   8      120.81      117.88      8.77 o 
  -5  -1   8       77.40       64.13      3.92 o 
  -4  -1   8       58.07       59.06      3.62 o 
  -3  -1   8       96.47       87.14      4.40 o 
  -2  -1   8        6.01        4.70      1.46 o 
  -1  -1   8       10.08       10.32      2.66 o 
   0  -1   8       34.96       38.94      3.05 o 
   1  -1   8       18.25       19.32      2.75 o 
   2  -1   8        5.94        7.64      2.28 o 
   3  -1   8       18.76       25.13     10.85 o 
   4  -1   8        4.79        2.51      2.32 o 
  -8   0   8        6.24        4.54      3.35 o 
  -7   0   8       67.54       63.78      6.61 o 
  -6   0   8       21.23       17.63      2.87 o 
  -5   0   8        9.88        7.60      2.17 o 
  -4   0   8       16.33        9.33      5.17 o 
  -3   0   8       63.23       62.86      5.43 o 
  -2   0   8       85.36       76.58      5.80 o 
  -1   0   8      105.13       99.18      6.91 o 
   0   0   8        0.77        1.24      2.01 o 
   1   0   8       32.53       34.30      3.51 o 
   2   0   8      146.59      148.61     11.51 o 
   3   0   8       51.75       63.82      4.86 o 
  -8   1   8        0.04        1.08      3.31 o 
  -7   1   8       14.65        8.86      2.51 o 
  -6   1   8        0.86       -1.11      1.65 o 
  -5   1   8       36.81       38.50      5.09 o 
  -4   1   8       14.20       13.43      3.25 o 
  -3   1   8        0.98        1.66      2.21 o 
  -2   1   8        1.06        2.07      2.11 o 
  -1   1   8       27.18       24.80      3.90 o 
   0   1   8        3.36       -0.52      2.05 o 
   1   1   8       34.09       38.23      4.32 o 
   2   1   8        6.56        4.47      2.37 o 
   3   1   8       19.82       20.79      3.48 o 
  -8   2   8       37.56       38.72      6.82 o 
  -7   2   8        0.18        2.78      3.51 o 
  -6   2   8        2.75       -0.45      2.55 o 
  -5   2   8       12.72        5.72      2.94 o 
  -4   2   8        7.19        7.27      2.96 o 
  -3   2   8        9.50        9.84      3.08 o 
  -2   2   8      121.86      123.16      8.38 o 
  -1   2   8      130.08      132.24      8.64 o 
   0   2   8       29.47       33.97      4.86 o 
   1   2   8        1.71        0.85      2.47 o 
   2   2   8       47.72       48.72      5.42 o 
  -7   3   8      183.20      192.68     12.81 o 
  -6   3   8       82.33       79.09      7.49 o 
  -5   3   8       84.60       85.99      7.42 o 
  -4   3   8       65.19       62.17      6.01 o 
  -3   3   8      147.25      146.21      9.70 o 
  -2   3   8       16.90       24.89      4.11 o 
  -1   3   8      267.18      225.64     12.78 o 
   0   3   8      133.74      132.48      8.86 o 
   1   3   8       12.24        8.05      3.29 o 
  -7   4   8        9.95       11.35      4.09 o 
  -6   4   8       43.87       42.15      6.72 o 
  -5   4   8       25.06       29.50      5.43 o 
  -4   4   8       36.80       44.86      6.11 o 
  -3   4   8       21.29       22.02      4.34 o 
  -2   4   8       30.55       28.06      4.64 o 
  -1   4   8        1.80        2.82      2.76 o 
   0   4   8       26.90       26.80      4.78 o 
  -5   5   8       36.94       33.76      5.96 o 
  -4   5   8       73.40       58.50      7.59 o 
  -3   5   8        5.01        3.08      3.11 o 
  -2   5   8       21.89       19.57      4.38 o 
  -2  -8   9       19.15       20.22      2.99 o 
  -1  -8   9        6.97        1.59      2.67 o 
   0  -8   9        4.10       -0.09      2.46 o 
   1  -8   9        9.57        7.40      3.40 o 
   2  -8   9        6.30        4.83      3.10 o 
  -4  -7   9        2.11       -1.27      2.75 o 
  -3  -7   9       13.28       11.08      3.48 o 
  -2  -7   9        0.03       -1.60      2.31 o 
  -1  -7   9        0.86       -0.31      2.16 o 
   0  -7   9      157.18      167.72      7.16 o 
   1  -7   9       10.47        9.36      2.23 o 
   2  -7   9      145.71      152.85      7.12 o 
   3  -7   9        2.05        6.69      3.54 o 
  -4  -6   9        3.96        4.34      2.93 o 
  -3  -6   9      143.42      158.11     10.19 o 
  -2  -6   9        4.29        1.95      2.60 o 
  -1  -6   9      169.23      166.28     12.76 o 
   0  -6   9       18.29       19.21      2.71 o 
   1  -6   9      151.03      145.55      6.69 o 
   2  -6   9        4.67        3.94      2.15 o 
   3  -6   9      104.37      114.05      6.15 o 
  -5  -5   9       51.92       54.62      5.69 o 
  -4  -5   9        2.61        4.05      2.63 o 
  -3  -5   9      306.48      340.20     17.53 o 
  -2  -5   9        0.02       -1.72      1.33 o 
  -1  -5   9       75.67       78.09      6.22 o 
   0  -5   9       75.30       76.20      4.29 o 
   1  -5   9       36.12       34.86      3.54 o 
   2  -5   9      148.84      160.49      7.27 o 
   3  -5   9       52.81       53.45      4.07 o 
  -6  -4   9        0.82        1.84      2.68 o 
  -5  -4   9       10.81       11.09      3.18 o 
  -4  -4   9       51.07       43.83      4.62 o 
  -3  -4   9      184.13      197.31      7.81 o 
  -2  -4   9       14.90       16.77      3.60 o 
  -1  -4   9       15.93       16.62      3.73 o 
   0  -4   9        4.45        4.00      1.90 o 
   1  -4   9       56.86       57.14      3.86 o 
   2  -4   9       10.36       10.42      2.43 o 
   3  -4   9      175.72      191.84     10.22 o 
  -6  -3   9        1.16       -1.75      2.31 o 
  -5  -3   9       19.99       18.08      3.94 o 
  -4  -3   9        4.26        3.54      1.75 o 
  -3  -3   9       59.21       65.31      3.79 o 
  -2  -3   9       50.39       57.15      5.10 o 
  -1  -3   9        3.32        2.29      2.39 o 
   0  -3   9       31.44       36.43      4.85 o 
   1  -3   9       46.94       43.35      3.32 o 
   2  -3   9       45.45       41.07      3.99 o 
   3  -3   9       54.98       52.06      4.55 o 
  -7  -2   9       42.73       33.03      5.60 o 
  -6  -2   9        0.96        0.17      2.60 o 
  -5  -2   9       26.88       35.46      5.18 o 
  -4  -2   9       38.65       35.16      4.04 o 
  -3  -2   9      132.72      122.70      5.62 o 
  -2  -2   9       23.42       26.77      4.04 o 
  -1  -2   9      257.08      279.20     14.48 o 
   0  -2   9       14.88       13.21      3.23 o 
   1  -2   9       55.27       57.35      5.73 o 
   2  -2   9      147.39      157.90      7.40 o 
   3  -2   9       24.45       24.07      3.59 o 
  -7  -1   9       50.10       48.38      5.80 o 
  -6  -1   9       26.71       28.66      5.00 o 
  -5  -1   9        3.94        2.82      1.81 o 
  -4  -1   9        8.37        9.86      2.05 o 
  -3  -1   9        0.35        1.37      2.07 o 
  -2  -1   9       92.00       91.22      6.72 o 
  -1  -1   9       24.21       29.25      4.50 o 
   0  -1   9      268.13      274.46     14.59 o 
   1  -1   9       27.84       30.75      4.82 o 
   2  -1   9       94.81      102.38      5.79 o 
  -7   0   9        6.42        6.27      4.02 o 
  -6   0   9       53.02       51.20      4.02 o 
  -5   0   9       10.58       10.48      2.37 o 
  -4   0   9      116.94      110.82      5.65 o 
  -3   0   9       88.78       88.54      6.69 o 
  -2   0   9       79.91       83.20      6.57 o 
  -1   0   9       45.50       47.92      4.87 o 
   0   0   9       75.07       83.99      6.74 o 
   1   0   9        4.49        4.02      2.62 o 
   2   0   9       49.86       49.39      5.67 o 
  -7   1   9       62.69       62.56      4.89 o 
  -6   1   9       19.86       21.59      3.79 o 
  -5   1   9        4.21        4.20      2.11 o 
  -4   1   9       13.14       13.76      3.35 o 
  -3   1   9       65.40       63.81      5.96 o 
  -2   1   9       88.96       78.00      6.46 o 
  -1   1   9      101.60       98.94      7.37 o 
   0   1   9       46.51       42.37      5.46 o 
   1   1   9       42.65       35.60      5.20 o 
  -7   2   9       33.14       34.71      4.46 o 
  -6   2   9        0.56       -4.02      2.68 o 
  -5   2   9       19.36       19.43      4.33 o 
  -4   2   9        0.02       -0.33      2.56 o 
  -3   2   9        3.28        1.76      2.52 o 
  -2   2   9       13.48       12.04      3.31 o 
  -1   2   9       25.00       21.31      4.17 o 
   0   2   9        3.36        2.45      2.69 o 
  -6   3   9       23.15       25.37      5.50 o 
  -5   3   9       15.81       23.95      5.12 o 
  -4   3   9        2.49        4.08      2.73 o 
  -3   3   9       35.09       45.50      5.32 o 
  -2   3   9       12.59       13.46      3.62 o 
  -1   3   9      133.21      128.32      9.16 o 
  -4   4   9        1.80        3.10      3.10 o 
  -3   4   9        0.07        0.38      2.83 o 
   0  -7  10       36.63       33.50      5.26 o 
   1  -7  10        7.67        6.15      2.38 o 
  -3  -6  10        6.61        2.57      2.79 o 
  -1  -6  10       24.92       26.91      4.74 o 
   0  -6  10       83.31       82.83      7.14 o 
   1  -6  10      119.81      123.74      9.54 o 
   2  -6  10       59.12       54.15      9.03 o 
  -4  -5  10       25.31       28.02      4.95 o 
  -3  -5  10       15.64       15.24      3.86 o 
  -2  -5  10        2.41        1.64      2.48 o 
  -1  -5  10       49.50       49.09      5.28 o 
   0  -5  10       85.83       86.18      7.36 o 
   1  -5  10       19.81       18.62      5.35 o 
   2  -5  10      228.80      237.79      9.91 o 
  -5  -4  10       43.55       48.51      5.40 o 
  -4  -4  10      103.85      108.50      7.93 o 
  -3  -4  10      290.53      325.55     16.45 o 
  -2  -4  10        0.27        2.67      2.47 o 
  -1  -4  10      120.67      130.52      8.92 o 
   0  -4  10       17.93       24.07      4.49 o 
   1  -4  10      118.35      116.20      8.84 o 
   2  -4  10       51.53       49.97     10.36 o 
  -5  -3  10        3.37        2.86      2.94 o 
  -4  -3  10       19.39       21.47      2.88 o 
  -3  -3  10       43.04       51.18      4.92 o 
  -2  -3  10      188.97      197.38     11.47 o 
  -1  -3  10        5.68        9.88      3.36 o 
   0  -3  10      112.76      121.21      8.73 o 
   1  -3  10       57.17       68.67      6.62 o 
   2  -3  10       23.23       31.64      5.75 o 
  -6  -2  10        0.21        1.58      3.03 o 
  -5  -2  10        0.12        0.34      1.81 o 
  -4  -2  10        1.27       -1.44      1.40 o 
  -3  -2  10       11.42       13.14      3.34 o 
  -2  -2  10       17.83       11.87      3.37 o 
  -1  -2  10       50.54       44.54      4.84 o 
   0  -2  10       21.01       11.33      3.45 o 
   1  -2  10        0.03       -1.23      2.31 o 
  -6  -1  10       75.41       58.54      6.26 o 
  -5  -1  10        1.10        2.45      2.00 o 
  -4  -1  10       13.18       11.48      3.40 o 
  -3  -1  10        9.85       12.97      3.59 o 
  -2  -1  10        3.36        2.37      2.18 o 
  -1  -1  10       41.78       42.39      5.55 o 
   0  -1  10        1.32        1.87      2.55 o 
   1  -1  10        4.04        3.45      3.06 o 
  -6   0  10        0.80        0.37      2.13 o 
  -5   0  10        1.64        0.08      1.95 o 
  -4   0  10        0.53       -2.98      1.99 o 
  -3   0  10       14.89       15.86      3.65 o 
  -2   0  10        0.25        1.48      2.41 o 
  -1   0  10        1.01        3.00      2.49 o 
   0   0  10        6.86        7.05      3.39 o 
  -5   1  10        3.08        0.43      2.91 o 
  -4   1  10       66.57       65.85      6.31 o 
  -3   1  10       32.44       40.91      5.48 o 
  -2   1  10       34.52       31.17      5.07 o 
  -1   1  10       13.33       11.46      3.54 o 
  -4   2  10        6.43        5.35      3.39 o 
  -3   2  10       15.06       10.40      3.58 o 
  -2   2  10       17.51       16.75      4.14 o 
  -2  -5  11       14.21       13.15      4.00 o 
  -1  -5  11       32.88       44.03      6.13 o 
  -3  -4  11       40.84       48.09      6.25 o 
  -2  -4  11        1.49       -1.68      2.63 o 
  -1  -4  11       11.46       14.23      3.93 o 
   0  -4  11       43.37       57.84      7.10 o 
  -4  -3  11      105.71       88.53      7.09 o 
  -3  -3  11      157.61      165.82     10.47 o 
  -2  -3  11        0.13        0.19      2.54 o 
  -1  -3  11       44.87       55.43      6.99 o 
  -4  -2  11       44.50       52.56      5.27 o 
  -3  -2  11        2.37        3.40      2.71 o 
  -2  -2  11       69.17       73.76      6.75 o 
  -1  -2  11        2.02        0.90      2.85 o 
  -4  -1  11       13.27       12.33      3.85 o 
  -3  -1  11       51.95       68.87      6.34 o 
  -2  -1  11        3.16        7.05      3.27 o 
                                                 
